# Supplementary material for: Bronchoalveolar Lavage Proteomics in Patients with Suspected Lung Cancer
Source: Sci Rep. 2017 Feb 7;7:42190. doi: 10.1038/srep42190 (PMC5294405; doi:10.1038/srep42190)
Supplement: Supplementary Table [file srep42190-s2.xls]

## Sheet: Markers
Acession.from.Reference	Entry	Gene.Name	Protein	Histology.Type	LogRatio..Fold.Change	p.value	Sample.Type	Quantitative.Method	Reference	Method	Protein.names
IPI00000914	P01258	CALCA	Calcitonin	ADC	+	-	Tissue	Spectral Counting	MCP-2012-Kikuchi-916-932 #14	1	Calcitonin [Cleaved into: Calcitonin; Katacalcin (Calcitonin carboxyl-terminal peptide) (CCP) (PDN-21)]
IPI00011062	P31327	CPS1	Carbamoyl-phosphate synthase [ammonia], mitochondrial	ADC	+	-	Tissue	Spectral Counting	MCP-2012-Kikuchi-916-932 #14	1	Carbamoyl-phosphate synthase [ammonia], mitochondrial (EC 6.3.4.16) (Carbamoyl-phosphate synthetase I) (CPSase I)
IPI00006601	P05060	CHGB	Secretogranin-1	ADC	+	-	Tissue	Spectral Counting	MCP-2012-Kikuchi-916-932 #14	1	Secretogranin-1 (Chromogranin-B) (CgB) (Secretogranin I) (SgI) [Cleaved into: PE-11; GAWK peptide; CCB peptide]
IPI00911047	B4DEA7	N/A	cDNA FLJ58131, highly similar to Secretogranin-1	ADC	+	-	Tissue	Spectral Counting	MCP-2012-Kikuchi-916-932 #14	1	NA
IPI00011692	B4DU44	N/A	Involucrin	ADC	+	-	Tissue	Spectral Counting	MCP-2012-Kikuchi-916-932 #14	1	NA
IPI00007427	Q4JM47	AGR2	AGR2	ADC	+	-	Tissue	Spectral Counting	MCP-2012-Kikuchi-916-932 #14	1	NA
IPI00179953	P49321	NASP	Nuclear autoantigenic sperm protein	ADC	+	-	Tissue	Spectral Counting	MCP-2012-Kikuchi-916-932 #14	1	Nuclear autoantigenic sperm protein (NASP)
IPI00009790	Q01813	PFKP	ATP-dependent 6-phosphofructokinase, platelet type	ADC	+	-	Tissue	Spectral Counting	MCP-2012-Kikuchi-916-932 #14	1	ATP-dependent 6-phosphofructokinase, platelet type (ATP-PFK) (PFK-P) (EC 2.7.1.11) (6-phosphofructokinase type C) (Phosphofructo-1-kinase isozyme C) (PFK-C) (Phosphohexokinase)
IPI00018769	P35442	THBS2	Thrombospondin-2	ADC	+	-	Tissue	Spectral Counting	MCP-2012-Kikuchi-916-932 #14	1	Thrombospondin-2
IPI00646689	Q9BRA2	TXNDC17	Thioredoxin domain-containing protein 17	ADC	+	-	Tissue	Spectral Counting	MCP-2012-Kikuchi-916-932 #14	1	NA
IPI00301961	P29120	PCSK1	Neuroendocrine convertase 1	ADC	+	-	Tissue	Spectral Counting	MCP-2012-Kikuchi-916-932 #14	1	Neuroendocrine convertase 1 (NEC 1) (EC 3.4.21.93) (Prohormone convertase 1) (Proprotein convertase 1) (PC1)
IPI00216088	P29373	CRABP2	Cellular retinoic acid-binding protein 2	ADC	+	-	Tissue	Spectral Counting	MCP-2012-Kikuchi-916-932 #14	1	Cellular retinoic acid-binding protein 2 (Cellular retinoic acid-binding protein II) (CRABP-II)
IPI00009315	Q9H3P7	ACBD3	Golgi resident protein GCP60	ADC	+	-	Tissue	Spectral Counting	MCP-2012-Kikuchi-916-932 #14	1	Golgi resident protein GCP60 (Acyl-CoA-binding domain-containing protein 3) (Golgi complex-associated protein 1) (GOCAP1) (Golgi phosphoprotein 1) (GOLPH1) (PBR- and PKA-associated protein 7) (Peripheral benzodiazepine receptor-associated protein PAP7) [Cleaved into: Golgi resident protein GCP60, N-terminally processed]
IPI00028931	Q14126	DSG2	Desmoglein-2	ADC	+	-	Tissue	Spectral Counting	MCP-2012-Kikuchi-916-932 #14	1	Desmoglein-2 (Cadherin family member 5) (HDGC)
IPI00002255	P50851	LRBA	Lipopolysaccharide-responsive and beige-like anchor protein	ADC	+	-	Tissue	Spectral Counting	MCP-2012-Kikuchi-916-932 #14	1	Lipopolysaccharide-responsive and beige-like anchor protein (Beige-like protein) (CDC4-like protein)
IPI00294536	Q9Y3F4	STRAP	Serine-threonine kinase receptor-associated protein	ADC	+	-	Tissue	Spectral Counting	MCP-2012-Kikuchi-916-932 #14	1	Serine-threonine kinase receptor-associated protein (MAP activator with WD repeats) (UNR-interacting protein) (WD-40 repeat protein PT-WD)
IPI00289501	O15240	VGF	Neurosecretory protein VGF	ADC	+	-	Tissue	Spectral Counting	MCP-2012-Kikuchi-916-932 #14	1	Neurosecretory protein VGF [Cleaved into: Neuroendocrine regulatory peptide-1 (NERP-1); Neuroendocrine regulatory peptide-2 (NERP-2); Antimicrobial peptide VGF[554-577]]
IPI00294891	P46087	NOP2	Probable 28S rRNA (cytosine(4447)-C(5))-methyltransferase	ADC	+	-	Tissue	Spectral Counting	MCP-2012-Kikuchi-916-932 #14	1	Probable 28S rRNA (cytosine(4447)-C(5))-methyltransferase (EC 2.1.1.-) (Nucleolar protein 1) (Nucleolar protein 2 homolog) (Proliferating-cell nucleolar antigen p120) (Proliferation-associated nucleolar protein p120)
IPI00299547	P80188	LCN2	Neutrophil gelatinase-associated lipocalin	ADC	+	-	Tissue	Spectral Counting	MCP-2012-Kikuchi-916-932 #14	1	Neutrophil gelatinase-associated lipocalin (NGAL) (25 kDa alpha-2-microglobulin-related subunit of MMP-9) (Lipocalin-2) (Oncogene 24p3) (Siderocalin LCN2) (p25)
IPI00658109	P12532	CKMT1A/B	Creatine kinase U-type, mitochondrial	ADC	+	-	Tissue	Spectral Counting	MCP-2012-Kikuchi-916-932 #14	1	Creatine kinase U-type, mitochondrial (EC 2.7.3.2) (Acidic-type mitochondrial creatine kinase) (Mia-CK) (Ubiquitous mitochondrial creatine kinase) (U-MtCK)
IPI00105407	O60218	AKR1B10	Aldo-keto reductase family 1 member B10	ADC	+	-	Tissue	Spectral Counting	MCP-2012-Kikuchi-916-932 #14	1	Aldo-keto reductase family 1 member B10 (EC 1.1.1.-) (ARL-1) (Aldose reductase-like) (Aldose reductase-related protein) (ARP) (hARP) (Small intestine reductase) (SI reductase)
IPI00021700	P12004	PCNA	Proliferating cell nuclear antigen	ADC	+	-	Tissue	Spectral Counting	MCP-2012-Kikuchi-916-932 #14	1	Proliferating cell nuclear antigen (PCNA) (Cyclin)
IPI00027078	O75976	CPD	Carboxypeptidase D	ADC	+	-	Tissue	Spectral Counting	MCP-2012-Kikuchi-916-932 #14	1	Carboxypeptidase D (EC 3.4.17.22) (Metallocarboxypeptidase D) (gp180)
IPI00030243	P61289	PSME3	Proteasome activator complex subunit 3	ADC	+	-	Tissue	Spectral Counting	MCP-2012-Kikuchi-916-932 #14	1	Proteasome activator complex subunit 3 (11S regulator complex subunit gamma) (REG-gamma) (Activator of multicatalytic protease subunit 3) (Ki nuclear autoantigen) (Proteasome activator 28 subunit gamma) (PA28g) (PA28gamma)
IPI00218852	P09327	VIL1	Villin-1	ADC	+	-	Tissue	Spectral Counting	MCP-2012-Kikuchi-916-932 #14	1	Villin-1
IPI00024853	Q9BXM0	PRX	Periaxin	ADC	-5.79	0.0007	Tissue	Spectral Counting	MCP-2012-Kikuchi-916-932 #14	1	Periaxin
IPI00299404	Q13751	LAMB3	Laminin subunit beta-3	ADC	-5.25	0.00096	Tissue	Spectral Counting	MCP-2012-Kikuchi-916-932 #14	1	Laminin subunit beta-3 (Epiligrin subunit bata) (Kalinin B1 chain) (Kalinin subunit beta) (Laminin B1k chain) (Laminin-5 subunit beta) (Nicein subunit beta)
IPI00299301	O15061	SYNM	Synemin	ADC	-4.97	0.00375	Tissue	Spectral Counting	MCP-2012-Kikuchi-916-932 #14	1	Synemin (Desmuslin)
IPI00220741	P02549	SPTA1	Spectrin alpha chain, erythrocytic 1	ADC	-4.94	7e-05	Tissue	Spectral Counting	MCP-2012-Kikuchi-916-932 #14	1	Spectrin alpha chain, erythrocytic 1 (Erythroid alpha-spectrin)
IPI00216697	P16157	ANK1	Ankyrin-1	ADC	-4.63	0.00016	Tissue	Spectral Counting	MCP-2012-Kikuchi-916-932 #14	1	Ankyrin-1 (ANK-1) (Ankyrin-R) (Erythrocyte ankyrin)
IPI00217471	P02100	HBE1	Hemoglobin subunit epsilon	ADC	-4.25	2e-05	Tissue	Spectral Counting	MCP-2012-Kikuchi-916-932 #14	1	Hemoglobin subunit epsilon (Epsilon-globin) (Hemoglobin epsilon chain)
IPI00220706	P69891	HBG1	HBG1 hemoglobin, gamma A	ADC	-3.95	1e-05	Tissue	Spectral Counting	MCP-2012-Kikuchi-916-932 #14	1	Hemoglobin subunit gamma-1 (Gamma-1-globin) (Hb F Agamma) (Hemoglobin gamma-1 chain) (Hemoglobin gamma-A chain)
IPI00215983	P00915	CA1	carbonic anhydrase I	ADC	-3.92	0.00021	Tissue	Spectral Counting	MCP-2012-Kikuchi-916-932 #14	1	Carbonic anhydrase 1 (EC 4.2.1.1) (Carbonate dehydratase I) (Carbonic anhydrase B) (CAB) (Carbonic anhydrase I) (CA-I)
IPI00744907	P22105	TNXB	tenascin XB	ADC	-3.87	8e-05	Tissue	Spectral Counting	MCP-2012-Kikuchi-916-932 #14	1	Tenascin-X (TN-X) (Hexabrachion-like protein)
IPI00015525	Q9H8L6	MMRN2	multimerin 2	ADC	-3.65	8e-05	Tissue	Spectral Counting	MCP-2012-Kikuchi-916-932 #14	1	Multimerin-2 (EMILIN-3) (Elastin microfibril interface located protein 3) (Elastin microfibril interfacer 3) (EndoGlyx-1 p125/p140 subunit)
IPI00410714	P69905	HBA1; HBA2	hemoglobin, alpha 1	ADC	-3.6	0	Tissue	Spectral Counting	MCP-2012-Kikuchi-916-932 #14	1	Hemoglobin subunit alpha (Alpha-globin) (Hemoglobin alpha chain)
IPI00009236	Q03135	CAV1	caveolin 1, caveolae protein, 22kDa	ADC	-3.47	0.00034	Tissue	Spectral Counting	MCP-2012-Kikuchi-916-932 #14	1	Caveolin-1
IPI00473011	P68871	HBB	Hemoglobin subunit beta	ADC	-3.47	1e-05	Tissue	Spectral Counting	MCP-2012-Kikuchi-916-932 #14	1	Hemoglobin subunit beta (Beta-globin) (Hemoglobin beta chain) [Cleaved into: LVV-hemorphin-7; Spinorphin]
IPI00856012	A6NMZ7	COL6A6	Collagen alpha-6(VI) chain	ADC	-3.46	0.00026	Tissue	Spectral Counting	MCP-2012-Kikuchi-916-932 #14	1	Collagen alpha-6(VI) chain
IPI00013912	Q9H425	C1orf198	Uncharacterized protein C1orf198	ADC	-3.39	0.00707	Tissue	Spectral Counting	MCP-2012-Kikuchi-916-932 #14	1	Uncharacterized protein C1orf198
IPI00221328	O15247	CLIC2	Chloride intracellular channel protein 2	ADC	-3.25	0.00423	Tissue	Spectral Counting	MCP-2012-Kikuchi-916-932 #14	1	Chloride intracellular channel protein 2 (XAP121)
IPI00005809	O95810	SDPR	Serum deprivation-response protein	ADC	-3.17	0.0002	Tissue	Spectral Counting	MCP-2012-Kikuchi-916-932 #14	1	Serum deprivation-response protein (Cavin-2) (PS-p68) (Phosphatidylserine-binding protein)
IPI00100980	Q9NZN4	EHD2	EH domain-containing protein 2	ADC	-3.16	0.00049	Tissue	Spectral Counting	MCP-2012-Kikuchi-916-932 #14	1	EH domain-containing protein 2 (PAST homolog 2)
IPI00021854	P02652	APOA2	Apolipoprotein A-II	ADC	-3.02	0.00169	Tissue	Spectral Counting	MCP-2012-Kikuchi-916-932 #14	1	Apolipoprotein A-II (Apo-AII) (ApoA-II) (Apolipoprotein A2) [Cleaved into: Proapolipoprotein A-II (ProapoA-II); Truncated apolipoprotein A-II (Apolipoprotein A-II(1-76))]
IPI00219772	P17568	NDUFB7	NADH dehydrogenase [ubiquinone] 1 beta subcomplex subunit 7	ADC	-3.02	0.00781	Tissue	Spectral Counting	MCP-2012-Kikuchi-916-932 #14	1	NADH dehydrogenase [ubiquinone] 1 beta subcomplex subunit 7 (Cell adhesion protein SQM1) (Complex I-B18) (CI-B18) (NADH-ubiquinone oxidoreductase B18 subunit)
IPI00056334	Q969G5	PRKCDBP	Protein kinase C delta-binding protein	ADC	-2.84	0.00707	Tissue	Spectral Counting	MCP-2012-Kikuchi-916-932 #14	1	Protein kinase C delta-binding protein (Cavin-3) (Serum deprivation response factor-related gene product that binds to C-kinase) (hSRBC)
IPI00377045	Q16787	LAMA3	Laminin subunit alpha-3	ADC	-2.83	6e-05	Tissue	Spectral Counting	MCP-2012-Kikuchi-916-932 #14	1	Laminin subunit alpha-3 (Epiligrin 170 kDa subunit) (E170) (Epiligrin subunit alpha) (Kalinin subunit alpha) (Laminin-5 subunit alpha) (Laminin-6 subunit alpha) (Laminin-7 subunit alpha) (Nicein subunit alpha)
IPI00303300	Q96AY3	FKBP10	Peptidyl-prolyl cis-trans isomerase FKBP10	SCC	+	-	Tissue	Spectral Counting	MCP-2012-Kikuchi-916-932 #14	2	Peptidyl-prolyl cis-trans isomerase FKBP10 (PPIase FKBP10) (EC 5.2.1.8) (65 kDa FK506-binding protein) (65 kDa FKBP) (FKBP-65) (FK506-binding protein 10) (FKBP-10) (Immunophilin FKBP65) (Rotamase)
IPI00783625	P36952	SERPINB5	Serpin B5	SCC	+	-	Tissue	Spectral Counting	MCP-2012-Kikuchi-916-932 #14	2	Serpin B5 (Maspin) (Peptidase inhibitor 5) (PI-5)
IPI00000494	P46777	RPL5	60S ribosomal protein L5	SCC	+	-	Tissue	Spectral Counting	MCP-2012-Kikuchi-916-932 #14	2	60S ribosomal protein L5
IPI00071509	Q13835	PKP1	Plakophilin-1	SCC	+	-	Tissue	Spectral Counting	MCP-2012-Kikuchi-916-932 #14	2	Plakophilin-1 (Band 6 protein) (B6P)
IPI00398057	P27635	RPL10	60S ribosomal protein L10	SCC	+	-	Tissue	Spectral Counting	MCP-2012-Kikuchi-916-932 #14	2	60S ribosomal protein L10 (Laminin receptor homolog) (Protein QM) (Tumor suppressor QM)
IPI00105407	O60218	AKR1B10	Aldo-keto reductase family 1 member B10	SCC	+	-	Tissue	Spectral Counting	MCP-2012-Kikuchi-916-932 #14	2	Aldo-keto reductase family 1 member B10 (EC 1.1.1.-) (ARL-1) (Aldose reductase-like) (Aldose reductase-related protein) (ARP) (hARP) (Small intestine reductase) (SI reductase)
IPI00029733	Q04828	AKR1C1	Aldo-keto reductase family 1 member C1	SCC	+	-	Tissue	Spectral Counting	MCP-2012-Kikuchi-916-932 #14	2	Aldo-keto reductase family 1 member C1 (EC 1.1.1.-) (20-alpha-hydroxysteroid dehydrogenase) (20-alpha-HSD) (EC 1.1.1.149) (Chlordecone reductase homolog HAKRC) (Dihydrodiol dehydrogenase 1/2) (DD1/DD2) (High-affinity hepatic bile acid-binding protein) (HBAB) (Indanol dehydrogenase) (EC 1.1.1.112) (Trans-1,2-dihydrobenzene-1,2-diol dehydrogenase) (EC 1.3.1.20)
IPI00021700	P12004	PCNA	Proliferating cell nuclear antigen	SCC	+	-	Tissue	Spectral Counting	MCP-2012-Kikuchi-916-932 #14	2	Proliferating cell nuclear antigen (PCNA) (Cyclin)
IPI00013485	P15880	RPS2	40S ribosomal protein S2	SCC	+	-	Tissue	Spectral Counting	MCP-2012-Kikuchi-916-932 #14	2	40S ribosomal protein S2 (40S ribosomal protein S4) (Protein LLRep3)
IPI00291483	P42330	AKR1C3	Aldo-keto reductase family 1 member C3	SCC	+	-	Tissue	Spectral Counting	MCP-2012-Kikuchi-916-932 #14	2	Aldo-keto reductase family 1 member C3 (EC 1.-.-.-) (17-beta-hydroxysteroid dehydrogenase type 5) (17-beta-HSD 5) (3-alpha-HSD type II, brain) (3-alpha-hydroxysteroid dehydrogenase type 2) (3-alpha-HSD type 2) (EC 1.1.1.357) (Chlordecone reductase homolog HAKRb) (Dihydrodiol dehydrogenase 3) (DD-3) (DD3) (Dihydrodiol dehydrogenase type I) (HA1753) (Indanol dehydrogenase) (EC 1.1.1.112) (Prostagla…
IPI00018769	P35442	THBS2	Thrombospondin-2	SCC	+	-	Tissue	Spectral Counting	MCP-2012-Kikuchi-916-932 #14	2	Thrombospondin-2
IPI00009315	Q9H3P7	ACBD3	Golgi resident protein GCP60	SCC	+	-	Tissue	Spectral Counting	MCP-2012-Kikuchi-916-932 #14	2	Golgi resident protein GCP60 (Acyl-CoA-binding domain-containing protein 3) (Golgi complex-associated protein 1) (GOCAP1) (Golgi phosphoprotein 1) (GOLPH1) (PBR- and PKA-associated protein 7) (Peripheral benzodiazepine receptor-associated protein PAP7) [Cleaved into: Golgi resident protein GCP60, N-terminally processed]
IPI00216313	P62760	VSNL1	Visinin-like protein 1	SCC	+	-	Tissue	Spectral Counting	MCP-2012-Kikuchi-916-932 #14	2	Visinin-like protein 1 (VILIP) (VLP-1) (Hippocalcin-like protein 3) (HLP3)
IPI00012007	P23526	AHCY	Adenosylhomocysteinase	SCC	+	-	Tissue	Spectral Counting	MCP-2012-Kikuchi-916-932 #14	2	Adenosylhomocysteinase (AdoHcyase) (EC 3.3.1.1) (S-adenosyl-L-homocysteine hydrolase)
IPI00013405	P09238	MMP10	Stromelysin-2	SCC	+	-	Tissue	Spectral Counting	MCP-2012-Kikuchi-916-932 #14	2	Stromelysin-2 (SL-2) (EC 3.4.24.22) (Matrix metalloproteinase-10) (MMP-10) (Transin-2)
IPI00419979	Q13177	PAK2	Serine/threonine-protein kinase PAK 2	SCC	+	-	Tissue	Spectral Counting	MCP-2012-Kikuchi-916-932 #14	2	Serine/threonine-protein kinase PAK 2 (EC 2.7.11.1) (Gamma-PAK) (PAK65) (S6/H4 kinase) (p21-activated kinase 2) (PAK-2) (p58) [Cleaved into: PAK-2p27 (p27); PAK-2p34 (p34) (C-t-PAK2)]
IPI00011692	P07476	IVL	Involucrin	SCC	+	-	Tissue	Spectral Counting	MCP-2012-Kikuchi-916-932 #14	2	Involucrin
IPI00644127	P41252	IARS	Isoleucine--tRNA ligase, cytoplasmic	SCC	+	-	Tissue	Spectral Counting	MCP-2012-Kikuchi-916-932 #14	2	Isoleucine--tRNA ligase, cytoplasmic (EC 6.1.1.5) (Isoleucyl-tRNA synthetase) (IRS) (IleRS)
IPI00012268	Q13200	PSMD2	26S proteasome non-ATPase regulatory subunit 2	SCC	+	-	Tissue	Spectral Counting	MCP-2012-Kikuchi-916-932 #14	2	26S proteasome non-ATPase regulatory subunit 2 (26S proteasome regulatory subunit RPN1) (26S proteasome regulatory subunit S2) (26S proteasome subunit p97) (Protein 55.11) (Tumor necrosis factor type 1 receptor-associated protein 2)
IPI00044587	Q96PP8	GBP5	Guanylate-binding protein 5	SCC	+	-	Tissue	Spectral Counting	MCP-2012-Kikuchi-916-932 #14	2	Guanylate-binding protein 5 (EC 3.6.5.-) (GBP-TA antigen) (GTP-binding protein 5) (GBP-5) (Guanine nucleotide-binding protein 5)
IPI00031517	Q14566	MCM6	DNA replication licensing factor MCM6	SCC	+	-	Tissue	Spectral Counting	MCP-2012-Kikuchi-916-932 #14	2	DNA replication licensing factor MCM6 (EC 3.6.4.12) (p105MCM)
IPI00022078	Q92597	NDRG1	Protein NDRG1	SCC	+	-	Tissue	Spectral Counting	MCP-2012-Kikuchi-916-932 #14	2	Protein NDRG1 (Differentiation-related gene 1 protein) (DRG-1) (N-myc downstream-regulated gene 1 protein) (Nickel-specific induction protein Cap43) (Reducing agents and tunicamycin-responsive protein) (RTP) (Rit42)
IPI00006379	Q9Y2X3	NOP58	Nucleolar protein 58	SCC	+	-	Tissue	Spectral Counting	MCP-2012-Kikuchi-916-932 #14	2	Nucleolar protein 58 (Nucleolar protein 5)
IPI00019869	P29034	S100A2	Protein S100-A2	SCC	+	-	Tissue	Spectral Counting	MCP-2012-Kikuchi-916-932 #14	2	Protein S100-A2 (CAN19) (Protein S-100L) (S100 calcium-binding protein A2)
IPI00856012	A6NMZ7	COL6A6	Collagen alpha-6(VI) chain	SCC	-6.7	0.00012	Tissue	Spectral Counting	MCP-2012-Kikuchi-916-932 #14	2	Collagen alpha-6(VI) chain
IPI00216697	P16157	ANK1	Ankyrin-1	SCC	-5.8	9e-05	Tissue	Spectral Counting	MCP-2012-Kikuchi-916-932 #14	2	Ankyrin-1 (ANK-1) (Ankyrin-R) (Erythrocyte ankyrin)
IPI00220741	P02549	SPTA1	Spectrin alpha chain, erythrocytic 1	SCC	-5.6	1e-05	Tissue	Spectral Counting	MCP-2012-Kikuchi-916-932 #14	2	Spectrin alpha chain, erythrocytic 1 (Erythroid alpha-spectrin)
IPI00299301	O15061	SYNM	Synemin	SCC	-5.41	0.00154	Tissue	Spectral Counting	MCP-2012-Kikuchi-916-932 #14	2	Synemin (Desmuslin)
IPI00217471	P02100	HBE1	Hemoglobin subunit epsilon	SCC	-4.81	0	Tissue	Spectral Counting	MCP-2012-Kikuchi-916-932 #14	2	Hemoglobin subunit epsilon (Epsilon-globin) (Hemoglobin epsilon chain)
IPI00221328	O15247	CLIC2	Chloride intracellular channel protein 2	SCC	-4.68	0.00206	Tissue	Spectral Counting	MCP-2012-Kikuchi-916-932 #14	2	Chloride intracellular channel protein 2 (XAP121)
IPI00902726	B3KU30	N/A	cDNA FLJ39125 fis, clone NTONG2007034, highly similar to Homo sapiens collagen, type XXI, alpha 1 (COL21A1), mRNA	SCC	-4.68	0.0051	Tissue	Spectral Counting	MCP-2012-Kikuchi-916-932 #14	2	NA
IPI00220706	P61920	HBG1	Hemoglobin subunit gamma-1	SCC	-4.43	0	Tissue	Spectral Counting	MCP-2012-Kikuchi-916-932 #14	2	NA
IPI00553043	Q9UPQ0	LIMCH1	LIM and calponin homology domains-containing protein 1	SCC	-4.36	6e-05	Tissue	Spectral Counting	MCP-2012-Kikuchi-916-932 #14	2	LIM and calponin homology domains-containing protein 1
IPI00744907	P22105	TNXB	Tenascin-X	SCC	-4.3	0.0001	Tissue	Spectral Counting	MCP-2012-Kikuchi-916-932 #14	2	Tenascin-X (TN-X) (Hexabrachion-like protein)
IPI00294443	A0A096NIR1	CLIC5	Chloride intracellular channel protein	SCC	-4.22	0.00438	Tissue	Spectral Counting	MCP-2012-Kikuchi-916-932 #14	2	NA
IPI00382499	P01780	N/A	Ig heavy chain V-III region JON	SCC	-4.06	0.0053	Tissue	Spectral Counting	MCP-2012-Kikuchi-916-932 #14	2	Immunoglobulin heavy variable 3-7 (Ig heavy chain V-III region GAL) (Ig heavy chain V-III region GAR) (Ig heavy chain V-III region JON)
IPI00473011	P02042	HBD (HBB?)	Hemoglobin subunit delta	SCC	-3.91	0	Tissue	Spectral Counting	MCP-2012-Kikuchi-916-932 #14	2	Hemoglobin subunit delta (Delta-globin) (Hemoglobin delta chain)
IPI00216704	P11277	SPTB	Spectrin beta chain, erythrocytic	SCC	-3.86	3e-05	Tissue	Spectral Counting	MCP-2012-Kikuchi-916-932 #14	2	Spectrin beta chain, erythrocytic (Beta-I spectrin)
ACTN4_HUMAN	O43707	ACTN4	Alpha-actinin-4	ADC	3095	-	BALF	Dimethyl labelling	CancerGenomicsProteomics-2015-Almatroodi-39-48 #1	1	Alpha-actinin-4 (Non-muscle alpha-actinin 4)
ADT2_HUMAN	P05141	SLC25A5	ADP/ATP translocase 2	ADC	10611	-	BALF	Dimethyl labelling	CancerGenomicsProteomics-2015-Almatroodi-39-48 #1	1	ADP/ATP translocase 2 (ADP,ATP carrier protein 2) (ADP,ATP carrier protein, fibroblast isoform) (Adenine nucleotide translocator 2) (ANT 2) (Solute carrier family 25 member 5) [Cleaved into: ADP/ATP translocase 2, N-terminally processed]
ANXA1_HUMAN	P04083	ANXA1	Annexin A1	ADC	6283	-	BALF	Dimethyl labelling	CancerGenomicsProteomics-2015-Almatroodi-39-48 #1	1	Annexin A1 (Annexin I) (Annexin-1) (Calpactin II) (Calpactin-2) (Chromobindin-9) (Lipocortin I) (Phospholipase A2 inhibitory protein) (p35)
ANXA2_HUMAN	P07355	ANXA2	Annexin A2	ADC	5799	-	BALF	Dimethyl labelling	CancerGenomicsProteomics-2015-Almatroodi-39-48 #1	1	Annexin A2 (Annexin II) (Annexin-2) (Calpactin I heavy chain) (Calpactin-1 heavy chain) (Chromobindin-8) (Lipocortin II) (Placental anticoagulant protein IV) (PAP-IV) (Protein I) (p36)
B4DIT7_HUMAN	B4DIT7	N/A	cDNA FLJ58187, highly similar to Protein-glutamine gamma-glutamyltransferase 2	ADC	7073	-	BALF	Dimethyl labelling	CancerGenomicsProteomics-2015-Almatroodi-39-48 #1	1	NA
B4DJV2_HUMAN	B4DJV2	CS	Citrate synthase	ADC	5681	-	BALF	Dimethyl labelling	CancerGenomicsProteomics-2015-Almatroodi-39-48 #1	1	NA
B4DQJ8_HUMAN	P52209	PGD	6-phosphogluconate dehydrogenase, decarboxylating	ADC	4744	-	BALF	Dimethyl labelling	CancerGenomicsProteomics-2015-Almatroodi-39-48 #1	1	6-phosphogluconate dehydrogenase, decarboxylating (EC 1.1.1.44)
B4DW52_HUMAN	B4DW52	N/A	cDNA FLJ55253, highly similar to Actin, cytoplasmic 1	ADC	4949	-	BALF	Dimethyl labelling	CancerGenomicsProteomics-2015-Almatroodi-39-48 #1	1	NA
B4E1F5_HUMAN	B4E1F5	N/A	cDNA FLJ57475, highly similar to Pulmonary surfactant-associated protein B	ADC	8734	-	BALF	Dimethyl labelling	CancerGenomicsProteomics-2015-Almatroodi-39-48 #1	1	NA
B7Z7A9_HUMAN	P00558	PGK1	Phosphoglycerate kinase 1	ADC	7414	-	BALF	Dimethyl labelling	CancerGenomicsProteomics-2015-Almatroodi-39-48 #1	1	Phosphoglycerate kinase 1 (EC 2.7.2.3) (Cell migration-inducing gene 10 protein) (Primer recognition protein 2) (PRP 2)
C9JGI3_HUMAN	C9JGI3	TYMP	Thymidine phosphorylase	ADC	4928	-	BALF	Dimethyl labelling	CancerGenomicsProteomics-2015-Almatroodi-39-48 #1	1	NA
CAH2_HUMAN	P00918	CA2	Carbonic anhydrase 2	ADC	9888	-	BALF	Dimethyl labelling	CancerGenomicsProteomics-2015-Almatroodi-39-48 #1	1	Carbonic anhydrase 2 (EC 4.2.1.1) (Carbonate dehydratase II) (Carbonic anhydrase C) (CAC) (Carbonic anhydrase II) (CA-II)
CATA_HUMAN	P04040	CAT	Catalase	ADC	8358	-	BALF	Dimethyl labelling	CancerGenomicsProteomics-2015-Almatroodi-39-48 #1	1	Catalase (EC 1.11.1.6)
CLIC1_HUMAN	O00299	CLIC1	Chloride intracellular channel protein 1	ADC	6092	-	BALF	Dimethyl labelling	CancerGenomicsProteomics-2015-Almatroodi-39-48 #1	1	Chloride intracellular channel protein 1 (Chloride channel ABP) (Nuclear chloride ion channel 27) (NCC27) (Regulatory nuclear chloride ion channel protein) (hRNCC)
CX7A2_HUMAN	P14406	COX7A2	Cytochrome c oxidase subunit 7A2, mitochondrial	ADC	7147	-	BALF	Dimethyl labelling	CancerGenomicsProteomics-2015-Almatroodi-39-48 #1	1	Cytochrome c oxidase subunit 7A2, mitochondrial (Cytochrome c oxidase subunit VIIa-liver/heart) (Cytochrome c oxidase subunit VIIa-L) (Cytochrome c oxidase subunit VIIaL)
CYTB_HUMAN	P04080	CSTB	Cystatin-B	ADC	10051	-	BALF	Dimethyl labelling	CancerGenomicsProteomics-2015-Almatroodi-39-48 #1	1	Cystatin-B (CPI-B) (Liver thiol proteinase inhibitor) (Stefin-B)
EFHD2_HUMAN	Q96C19	EFHD2	EF-hand domain-containing protein D2	ADC	6037	-	BALF	Dimethyl labelling	CancerGenomicsProteomics-2015-Almatroodi-39-48 #1	1	EF-hand domain-containing protein D2 (Swiprosin-1)
ENOA_HUMAN	P06733	ENO1	Alpha-enolase	ADC	6060	-	BALF	Dimethyl labelling	CancerGenomicsProteomics-2015-Almatroodi-39-48 #1	1	Alpha-enolase (EC 4.2.1.11) (2-phospho-D-glycerate hydro-lyase) (C-myc promoter-binding protein) (Enolase 1) (MBP-1) (MPB-1) (Non-neural enolase) (NNE) (Phosphopyruvate hydratase) (Plasminogen-binding protein)
GRP78_HUMAN	P11021	HSPA5	78 kDa glucose-regulated protein	ADC	10385	-	BALF	Dimethyl labelling	CancerGenomicsProteomics-2015-Almatroodi-39-48 #1	1	78 kDa glucose-regulated protein (GRP-78) (Endoplasmic reticulum lumenal Ca(2+)-binding protein grp78) (Heat shock 70 kDa protein 5) (Immunoglobulin heavy chain-binding protein) (BiP)
H4_HUMAN	P62805	HIST1H4A; HIST1H4B; HIST1H4C; HIST1H4D; HIST1H4E; HIST1H4F; HIST1H4H; HIST1H4I; HIST1H4J; HIST1H4K; HIST1H4L; HIST2H4A; HIST2H4B; HIST4H4	Histone H4	ADC	8292	-	BALF	Dimethyl labelling	CancerGenomicsProteomics-2015-Almatroodi-39-48 #1	1	Histone H4
LEG1_HUMAN	P09382	LGALS1	Galectin-1	ADC	11386	-	BALF	Dimethyl labelling	CancerGenomicsProteomics-2015-Almatroodi-39-48 #1	1	Galectin-1 (Gal-1) (14 kDa laminin-binding protein) (HLBP14) (14 kDa lectin) (Beta-galactoside-binding lectin L-14-I) (Galaptin) (HBL) (HPL) (Lactose-binding lectin 1) (Lectin galactoside-binding soluble 1) (Putative MAPK-activating protein PM12) (S-Lac lectin 1)
LKHA4_HUMAN	P09960	LTA4H	Leukotriene A-4 hydrolase	ADC	6851	-	BALF	Dimethyl labelling	CancerGenomicsProteomics-2015-Almatroodi-39-48 #1	1	Leukotriene A-4 hydrolase (LTA-4 hydrolase) (EC 3.3.2.6) (Leukotriene A(4) hydrolase)
MYH9_HUMAN	P35579	MYH9	Myosin-9	ADC	4034	-	BALF	Dimethyl labelling	CancerGenomicsProteomics-2015-Almatroodi-39-48 #1	1	Myosin-9 (Cellular myosin heavy chain, type A) (Myosin heavy chain 9) (Myosin heavy chain, non-muscle IIa) (Non-muscle myosin heavy chain A) (NMMHC-A) (Non-muscle myosin heavy chain IIa) (NMMHC II-a) (NMMHC-IIA)
O60744_HUMAN	P10599	TXN	Thioredoxin	ADC	8664	-	BALF	Dimethyl labelling	CancerGenomicsProteomics-2015-Almatroodi-39-48 #1	1	Thioredoxin (Trx) (ATL-derived factor) (ADF) (Surface-associated sulphydryl protein) (SASP)
PLSL_HUMAN	P13796	LCP1	Plastin-2	ADC	5640	-	BALF	Dimethyl labelling	CancerGenomicsProteomics-2015-Almatroodi-39-48 #1	1	Plastin-2 (L-plastin) (LC64P) (Lymphocyte cytosolic protein 1) (LCP-1)
PROF1_HUMAN	P07737	PFN1	Profilin-1	ADC	8870	-	BALF	Dimethyl labelling	CancerGenomicsProteomics-2015-Almatroodi-39-48 #1	1	Profilin-1 (Epididymis tissue protein Li 184a) (Profilin I)
Q53FJ5_HUMAN	Q53FJ5	N/A	Prosaposin	ADC	9982	-	BALF	Dimethyl labelling	CancerGenomicsProteomics-2015-Almatroodi-39-48 #1	1	NA
Q6DC98_HUMAN	Q6DC98	LMNB1	LMNB1 protein	ADC	7298	-	BALF	Dimethyl labelling	CancerGenomicsProteomics-2015-Almatroodi-39-48 #1	1	NA
S10A8_HUMAN	P05109	S100A8	Protein S100-A8	ADC	8512	-	BALF	Dimethyl labelling	CancerGenomicsProteomics-2015-Almatroodi-39-48 #1	1	Protein S100-A8 (Calgranulin-A) (Calprotectin L1L subunit) (Cystic fibrosis antigen) (CFAG) (Leukocyte L1 complex light chain) (Migration inhibitory factor-related protein 8) (MRP-8) (p8) (S100 calcium-binding protein A8) (Urinary stone protein band A) [Cleaved into: Protein S100-A8, N-terminally processed]
SAMH1_HUMAN	Q9Y3Z3	SAMHD1	Deoxynucleoside triphosphate triphosphohydrolase SAMHD1	ADC	4769	-	BALF	Dimethyl labelling	CancerGenomicsProteomics-2015-Almatroodi-39-48 #1	1	Deoxynucleoside triphosphate triphosphohydrolase SAMHD1 (dNTPase) (EC 3.1.5.-) (Dendritic cell-derived IFNG-induced protein) (DCIP) (Monocyte protein 5) (MOP-5) (SAM domain and HD domain-containing protein 1)
TAGL2_HUMAN	P37802	TAGLN2	Transgelin-2	ADC	9572	-	BALF	Dimethyl labelling	CancerGenomicsProteomics-2015-Almatroodi-39-48 #1	1	Transgelin-2 (Epididymis tissue protein Li 7e) (SM22-alpha homolog)
P02671	P02671	FGA	Fibrinogen alpha chain	ADC	5.37	0.00169	BALF	SWHAT DIA MS	JProteomics-2016-Ortea-106-14 #2	1	Fibrinogen alpha chain [Cleaved into: Fibrinopeptide A; Fibrinogen alpha chain]
P11684	P11684	SCGB1A1	Uteroglobin	ADC	-2.03	0.0786	BALF	SWHAT DIA MS	JProteomics-2016-Ortea-106-14 #2	1	Uteroglobin (Clara cell phospholipid-binding protein) (CCPBP) (Clara cells 10 kDa secretory protein) (CC10) (Secretoglobin family 1A member 1) (Urinary protein 1) (UP-1) (UP1) (Urine protein 1)
B7Z946	B7Z946	N/A	Transmembrane channel-like protein	ADC	-3.21	0.00211	BALF	SWHAT DIA MS	JProteomics-2016-Ortea-106-14 #2	1	NA
P00738	P00738	HP	Haptoglobin	ADC	4.01	0.0112	BALF	SWHAT DIA MS	JProteomics-2016-Ortea-106-14 #2	1	Haptoglobin (Zonulin) [Cleaved into: Haptoglobin alpha chain; Haptoglobin beta chain]
Q8TCF0	Q8TCF0	LBP	LBP protein	ADC	3.53	0.00895	BALF	SWHAT DIA MS	JProteomics-2016-Ortea-106-14 #2	1	NA
E7EMM4	E7EMM4	ASAH1	Acid ceramidase	ADC	-2.57	0.00031	BALF	SWHAT DIA MS	JProteomics-2016-Ortea-106-14 #2	1	NA
D6RF92	D6RF92	CXCL6	C-X-C motif chemokine	ADC	-2.6	0.00651	BALF	SWHAT DIA MS	JProteomics-2016-Ortea-106-14 #2	1	NA
P02675	P02675	FGB	Fibrinogen beta chain	ADC	7.72	2e-05	BALF	SWHAT DIA MS	JProteomics-2016-Ortea-106-14 #2	1	Fibrinogen beta chain [Cleaved into: Fibrinopeptide B; Fibrinogen beta chain]
Q96QR1	Q96QR1	SCGB3A1	Secretoglobin family 3A member 1	ADC	-2.57	0.0154	BALF	SWHAT DIA MS	JProteomics-2016-Ortea-106-14 #2	1	Secretoglobin family 3A member 1 (Cytokine HIN-1) (High in normal 1) (Pneumo secretory protein 2) (PnSP-2) (Uteroglobin-related protein 2)
A0A024RAA7	A0A024RAA7	C1QC	Complement component 1, q subcomponent, C chain, isoform CRA_a	ADC	3.62	0.00812	BALF	SWHAT DIA MS	JProteomics-2016-Ortea-106-14 #2	1	NA
P02774	P02774	GC	Vitamin D-binding protein	ADC	3.54	0.0476	BALF	SWHAT DIA MS	JProteomics-2016-Ortea-106-14 #2	1	Vitamin D-binding protein (DBP) (VDB) (Gc protein-derived macrophage activating factor) (Gc-MAF) (GcMAF) (Gc-globulin) (Group-specific component) (Gc) (Vitamin D-binding protein-macrophage activating factor) (DBP-maf)
K4N2H0	K4N2H0	SFTPA1	Surfactant protein A1 variant ABD 6A	ADC	-3.49	0.004	BALF	SWHAT DIA MS	JProteomics-2016-Ortea-106-14 #2	1	NA
V9HW31	V9HW31	HEL-S-271	ATP synthase subunit beta	ADC	-2.58	0.0236	BALF	SWHAT DIA MS	JProteomics-2016-Ortea-106-14 #2	1	NA
B4DIS3	B4DIS3	LOC84661	Dpy-30-like protein, isoform CRA_b	ADC	-5.2	0.0314	BALF	SWHAT DIA MS	JProteomics-2016-Ortea-106-14 #2	1	NA
Q9UL71	Q9UL71	N/A	Myosin-reactive immunoglobulin heavy chain variable region (Fragment)	ADC	1.77	0.0689	BALF	SWHAT DIA MS	JProteomics-2016-Ortea-106-14 #2	1	NA
W0UV28	W0UV28	RAA1	Ribonuclease A A1	ADC	-2.05	0.00505	BALF	SWHAT DIA MS	JProteomics-2016-Ortea-106-14 #2	1	NA
A0A075B6R9	A0A075B6R9	IGKV2D-24	Protein IGKV2D-24 (Fragment)	ADC	1.62	0.101	BALF	SWHAT DIA MS	JProteomics-2016-Ortea-106-14 #2	1	NA
Q53HV6	Q53HV6	NA	Niemann-Pick disease, type C2 variant (Fragment)	ADC	6.26	0.00062	BALF	SWHAT DIA MS	JProteomics-2016-Ortea-106-14 #2	1	NA
O75556	O75556	SCGB2A1	Mammaglobin-B	ADC	6.15	0.0433	BALF	SWHAT DIA MS	JProteomics-2016-Ortea-106-14 #2	1	Mammaglobin-B (Lacryglobin) (Lipophilin-C) (Mammaglobin-2) (Secretoglobin family 2A member 1)
A0A024RAM2	A0A024RAM2	GLRX	Glutaredoxin (Thioltransferase), isoform CRA_c	ADC	-1.72	0.0604	BALF	SWHAT DIA MS	JProteomics-2016-Ortea-106-14 #2	1	NA
A0A024RAG0	A0A024RAG0	ALPL	Alkaline phosphatase	ADC	-2.82	0.00222	BALF	SWHAT DIA MS	JProteomics-2016-Ortea-106-14 #2	1	NA
Q96FQ6	Q96FQ6	S100A16	Protein S100-A16	ADC	-1.26	0.671	BALF	SWHAT DIA MS	JProteomics-2016-Ortea-106-14 #2	1	Protein S100-A16 (Aging-associated gene 13 protein) (Protein S100-F) (S100 calcium-binding protein A16)
P04003	P04003	C4BPA	C4b-binding protein alpha chain	ADC	3.82	0.0126	BALF	SWHAT DIA MS	JProteomics-2016-Ortea-106-14 #2	1	C4b-binding protein alpha chain (C4bp) (Proline-rich protein) (PRP)
P01023	P01023	A2M	Alpha-2-macroglobulin	ADC	4.47	0.0225	BALF	SWHAT DIA MS	JProteomics-2016-Ortea-106-14 #2	1	Alpha-2-macroglobulin (Alpha-2-M) (C3 and PZP-like alpha-2-macroglobulin domain-containing protein 5)
P01770	P01770	N/A	Ig heavy chain V-III region NIE	ADC	2.23	0.0189	BALF	SWHAT DIA MS	JProteomics-2016-Ortea-106-14 #2	1	NA
Q2L6B3	Q2L6B3	UGRP1	Secretoglobin, family 3A, member 2	ADC	-4.63	0.00437	BALF	SWHAT DIA MS	JProteomics-2016-Ortea-106-14 #2	1	NA
P0C0L4	P0C0L4	C4A	Complement C4-A	ADC	2.22	0.158	BALF	SWHAT DIA MS	JProteomics-2016-Ortea-106-14 #2	1	Complement C4-A (Acidic complement C4) (C3 and PZP-like alpha-2-macroglobulin domain-containing protein 2) [Cleaved into: Complement C4 beta chain; Complement C4-A alpha chain; C4a anaphylatoxin; C4b-A; C4d-A; Complement C4 gamma chain]
B2R7T8	B2R7T8	N/A	cDNA, FLJ93598, highly similar to Homo sapiens capping protein (actin filament) muscle Z-line, beta (CAPZB), mRNA	ADC	-1.25	0.384	BALF	SWHAT DIA MS	JProteomics-2016-Ortea-106-14 #2	1	NA
Q53HL1	Q53HL1	N/A	Myosin regulatory light chain MRCL3 variant (Fragment)	ADC	-1.72	0.0713	BALF	SWHAT DIA MS	JProteomics-2016-Ortea-106-14 #2	1	NA
B4DJI2	B4DJI2	N/A	cDNA FLJ53342, highly similar to Granulins	ADC	-1.8	0.284	BALF	SWHAT DIA MS	JProteomics-2016-Ortea-106-14 #2	1	NA
Q6FGD7	Q6FGD7	TBCA	TBCA protein	ADC	1.21	0.618	BALF	SWHAT DIA MS	JProteomics-2016-Ortea-106-14 #2	1	NA
Q6FGE5	Q6FGE5	S100A10	S100A10 protein (Fragment)	ADC	-2.4	0.00497	BALF	SWHAT DIA MS	JProteomics-2016-Ortea-106-14 #2	1	NA
P02452	P02452	COL1A1	Collagen alpha-1(I) chain	ADC	4.87	0.149	BALF	SWHAT DIA MS	JProteomics-2016-Ortea-106-14 #2	1	Collagen alpha-1(I) chain (Alpha-1 type I collagen)
H0YDX6	H0YDX6	CD44	CD44 antigen (Fragment)	ADC	3.07	0.201	BALF	SWHAT DIA MS	JProteomics-2016-Ortea-106-14 #2	1	NA
A0A087WZH9	A0A087WZH9	IGKV1D-33	Protein IGKV1-33	ADC	2.58	0.242	BALF	SWHAT DIA MS	JProteomics-2016-Ortea-106-14 #2	1	NA
Q00796	Q00796	SORD	Sorbitol dehydrogenase	ADC	2	0.0317	BALF	SWHAT DIA MS	JProteomics-2016-Ortea-106-14 #2	1	Sorbitol dehydrogenase (EC 1.1.1.14) (L-iditol 2-dehydrogenase)
A0A0A0MT71	A0A0A0MT71	C16orf89	UPF0764 protein C16orf89	ADC	-3.26	0.0173	BALF	SWHAT DIA MS	JProteomics-2016-Ortea-106-14 #2	1	NA
P15090	P15090	FABP4	Fatty acid-binding protein, adipocyte	ADC	-1.91	0.229	BALF	SWHAT DIA MS	JProteomics-2016-Ortea-106-14 #2	1	Fatty acid-binding protein, adipocyte (Adipocyte lipid-binding protein) (ALBP) (Adipocyte-type fatty acid-binding protein) (A-FABP) (AFABP) (Fatty acid-binding protein 4)
C7DJS2	C7DJS2	GSTP1	Glutathione S-transferase pi (Fragment)	ADC	-2.85	0.138	BALF	SWHAT DIA MS	JProteomics-2016-Ortea-106-14 #2	1	NA
P22528	P22528	SPRR1B	Cornifin-B	ADC	-1.54	0.363	BALF	SWHAT DIA MS	JProteomics-2016-Ortea-106-14 #2	1	Cornifin-B (14.9 kDa pancornulin) (Small proline-rich protein IB) (SPR-IB)
A2J1N6	A2J1N6	N/A	Rheumatoid factor RF-ET9 (Fragment)	ADC	4.57	0.0497	BALF	SWHAT DIA MS	JProteomics-2016-Ortea-106-14 #2	1	NA
W6MEN3	W6MEN3	B4GALT1	Beta-1,4-galactosyltransferase 1	ADC	-1.83	0.0527	BALF	SWHAT DIA MS	JProteomics-2016-Ortea-106-14 #2	1	NA
D9ZGF2	D9ZGF2	COL6A3	Collagen, type VI, alpha 3	ADC	1.06	0.866	BALF	SWHAT DIA MS	JProteomics-2016-Ortea-106-14 #2	1	NA
A0N5G3	A0N5G3	V<lambda>3	Rheumatoid factor G9 light chain (Fragment)	ADC	6.13	0.00931	BALF	SWHAT DIA MS	JProteomics-2016-Ortea-106-14 #2	1	NA
P02671	P02671	FGA	Fibrinogen alpha chain	ADC	12.55	0	BALF	SWHAT DIA MS	JProteomics-2016-Ortea-106-14 #2	2	Fibrinogen alpha chain [Cleaved into: Fibrinopeptide A; Fibrinogen alpha chain]
P11684	P11684	SCGB1A1	Uteroglobin	ADC	-3.76	0	BALF	SWHAT DIA MS	JProteomics-2016-Ortea-106-14 #2	2	Uteroglobin (Clara cell phospholipid-binding protein) (CCPBP) (Clara cells 10 kDa secretory protein) (CC10) (Secretoglobin family 1A member 1) (Urinary protein 1) (UP-1) (UP1) (Urine protein 1)
B7Z946	B7Z946	N/A	Transmembrane channel-like protein	ADC	-23.54	1e-05	BALF	SWHAT DIA MS	JProteomics-2016-Ortea-106-14 #2	2	NA
P00738	P00738	HP	Haptoglobin	ADC	3.81	0	BALF	SWHAT DIA MS	JProteomics-2016-Ortea-106-14 #2	2	Haptoglobin (Zonulin) [Cleaved into: Haptoglobin alpha chain; Haptoglobin beta chain]
Q8TCF0	Q8TCF0	LBP	LBP protein	ADC	13.34	0	BALF	SWHAT DIA MS	JProteomics-2016-Ortea-106-14 #2	2	NA
E7EMM4	E7EMM4	ASAH1	Acid ceramidase	ADC	-3.93	2e-05	BALF	SWHAT DIA MS	JProteomics-2016-Ortea-106-14 #2	2	NA
D6RF92	D6RF92	CXCL6	C-X-C motif chemokine	ADC	-6.49	0	BALF	SWHAT DIA MS	JProteomics-2016-Ortea-106-14 #2	2	NA
P02675	P02675	FGB	Fibrinogen beta chain	ADC	4.44	0	BALF	SWHAT DIA MS	JProteomics-2016-Ortea-106-14 #2	2	Fibrinogen beta chain [Cleaved into: Fibrinopeptide B; Fibrinogen beta chain]
Q96QR1	Q96QR1	SCGB3A1	Secretoglobin family 3A member 1	ADC	-4.87	0	BALF	SWHAT DIA MS	JProteomics-2016-Ortea-106-14 #2	2	Secretoglobin family 3A member 1 (Cytokine HIN-1) (High in normal 1) (Pneumo secretory protein 2) (PnSP-2) (Uteroglobin-related protein 2)
A0A024RAA7	A0A024RAA7	C1QC	Complement component 1, q subcomponent, C chain, isoform CRA_a	ADC	8.29	0	BALF	SWHAT DIA MS	JProteomics-2016-Ortea-106-14 #2	2	NA
P02774	P02774	GC	Vitamin D-binding protein	ADC	8.02	2e-05	BALF	SWHAT DIA MS	JProteomics-2016-Ortea-106-14 #2	2	Vitamin D-binding protein (DBP) (VDB) (Gc protein-derived macrophage activating factor) (Gc-MAF) (GcMAF) (Gc-globulin) (Group-specific component) (Gc) (Vitamin D-binding protein-macrophage activating factor) (DBP-maf)
K4N2H0	K4N2H0	SFTPA1	Surfactant protein A1 variant ABD 6A	ADC	-4.58	0	BALF	SWHAT DIA MS	JProteomics-2016-Ortea-106-14 #2	2	NA
V9HW31	V9HW31	HEL-S-271	ATP synthase subunit beta	ADC	-6.38	0.00415	BALF	SWHAT DIA MS	JProteomics-2016-Ortea-106-14 #2	2	NA
B4DIS3	B4DIS3	LOC84661	Dpy-30-like protein, isoform CRA_b	ADC	-17.96	0	BALF	SWHAT DIA MS	JProteomics-2016-Ortea-106-14 #2	2	NA
Q9UL71	Q9UL71	N/A	Myosin-reactive immunoglobulin heavy chain variable region (Fragment)	ADC	3.91	0.00135	BALF	SWHAT DIA MS	JProteomics-2016-Ortea-106-14 #2	2	NA
W0UV28	W0UV28	RAA1	Ribonuclease A A1	ADC	-4.88	0.00882	BALF	SWHAT DIA MS	JProteomics-2016-Ortea-106-14 #2	2	NA
A0A075B6R9	A0A075B6R9	IGKV2D-24	Protein IGKV2D-24 (Fragment)	ADC	4.86	0.00175	BALF	SWHAT DIA MS	JProteomics-2016-Ortea-106-14 #2	2	NA
Q53HV6	Q53HV6	NA	Niemann-Pick disease, type C2 variant (Fragment)	ADC	4.48	0	BALF	SWHAT DIA MS	JProteomics-2016-Ortea-106-14 #2	2	NA
O75556	O75556	SCGB2A1	Mammaglobin-B	ADC	6.1	0.0193	BALF	SWHAT DIA MS	JProteomics-2016-Ortea-106-14 #2	2	Mammaglobin-B (Lacryglobin) (Lipophilin-C) (Mammaglobin-2) (Secretoglobin family 2A member 1)
A0A024RAM2	A0A024RAM2	GLRX	Glutaredoxin (Thioltransferase), isoform CRA_c	ADC	-3.86	0.00015	BALF	SWHAT DIA MS	JProteomics-2016-Ortea-106-14 #2	2	NA
A0A024RAG0	A0A024RAG0	ALPL	Alkaline phosphatase	ADC	-4.07	7e-05	BALF	SWHAT DIA MS	JProteomics-2016-Ortea-106-14 #2	2	NA
Q96FQ6	Q96FQ6	S100A16	Protein S100-A16	ADC	-7.54	0.0123	BALF	SWHAT DIA MS	JProteomics-2016-Ortea-106-14 #2	2	Protein S100-A16 (Aging-associated gene 13 protein) (Protein S100-F) (S100 calcium-binding protein A16)
P04003	P04003	C4BPA	C4b-binding protein alpha chain	ADC	2.49	0.00068	BALF	SWHAT DIA MS	JProteomics-2016-Ortea-106-14 #2	2	C4b-binding protein alpha chain (C4bp) (Proline-rich protein) (PRP)
P01023	P01023	A2M	Alpha-2-macroglobulin	ADC	3.94	0	BALF	SWHAT DIA MS	JProteomics-2016-Ortea-106-14 #2	2	Alpha-2-macroglobulin (Alpha-2-M) (C3 and PZP-like alpha-2-macroglobulin domain-containing protein 5)
P01770	P01770	N/A	Ig heavy chain V-III region NIE	ADC	3.79	0.00302	BALF	SWHAT DIA MS	JProteomics-2016-Ortea-106-14 #2	2	NA
Q2L6B3	Q2L6B3	UGRP1	Secretoglobin, family 3A, member 2	ADC	-4.11	0.00665	BALF	SWHAT DIA MS	JProteomics-2016-Ortea-106-14 #2	2	NA
P0C0L4	P0C0L4	C4A	Complement C4-A	ADC	5.9	0.00046	BALF	SWHAT DIA MS	JProteomics-2016-Ortea-106-14 #2	2	Complement C4-A (Acidic complement C4) (C3 and PZP-like alpha-2-macroglobulin domain-containing protein 2) [Cleaved into: Complement C4 beta chain; Complement C4-A alpha chain; C4a anaphylatoxin; C4b-A; C4d-A; Complement C4 gamma chain]
B2R7T8	B2R7T8	N/A	cDNA, FLJ93598, highly similar to Homo sapiens capping protein (actin filament) muscle Z-line, beta (CAPZB), mRNA	ADC	-3.76	0.0255	BALF	SWHAT DIA MS	JProteomics-2016-Ortea-106-14 #2	2	NA
Q53HL1	Q53HL1	N/A	Myosin regulatory light chain MRCL3 variant (Fragment)	ADC	-4.91	0.0402	BALF	SWHAT DIA MS	JProteomics-2016-Ortea-106-14 #2	2	NA
B4DJI2	B4DJI2	N/A	cDNA FLJ53342, highly similar to Granulins	ADC	-5.21	0.0236	BALF	SWHAT DIA MS	JProteomics-2016-Ortea-106-14 #2	2	NA
Q6FGD7	Q6FGD7	TBCA	TBCA protein	ADC	8	0.0359	BALF	SWHAT DIA MS	JProteomics-2016-Ortea-106-14 #2	2	NA
Q6FGE5	Q6FGE5	S100A10	S100A10 protein (Fragment)	ADC	-4.4	0.018	BALF	SWHAT DIA MS	JProteomics-2016-Ortea-106-14 #2	2	NA
P02452	P02452	COL1A1	Collagen alpha-1(I) chain	ADC	10.99	0.00022	BALF	SWHAT DIA MS	JProteomics-2016-Ortea-106-14 #2	2	Collagen alpha-1(I) chain (Alpha-1 type I collagen)
H0YDX6	H0YDX6	CD44	CD44 antigen (Fragment)	ADC	7.42	0.00343	BALF	SWHAT DIA MS	JProteomics-2016-Ortea-106-14 #2	2	NA
A0A087WZH9	A0A087WZH9	IGKV1D-33	Protein IGKV1-33	ADC	4.47	0.00068	BALF	SWHAT DIA MS	JProteomics-2016-Ortea-106-14 #2	2	NA
Q00796	Q00796	SORD	Sorbitol dehydrogenase	ADC	4.6	0.0102	BALF	SWHAT DIA MS	JProteomics-2016-Ortea-106-14 #2	2	Sorbitol dehydrogenase (EC 1.1.1.14) (L-iditol 2-dehydrogenase)
A0A0A0MT71	A0A0A0MT71	C16orf89	UPF0764 protein C16orf89	ADC	-5.23	0.00427	BALF	SWHAT DIA MS	JProteomics-2016-Ortea-106-14 #2	2	NA
P15090	P15090	FABP4	Fatty acid-binding protein, adipocyte	ADC	-4.43	0.046	BALF	SWHAT DIA MS	JProteomics-2016-Ortea-106-14 #2	2	Fatty acid-binding protein, adipocyte (Adipocyte lipid-binding protein) (ALBP) (Adipocyte-type fatty acid-binding protein) (A-FABP) (AFABP) (Fatty acid-binding protein 4)
C7DJS2	C7DJS2	GSTP1	Glutathione S-transferase pi (Fragment)	ADC	-5.43	0.00485	BALF	SWHAT DIA MS	JProteomics-2016-Ortea-106-14 #2	2	NA
P22528	P22528	SPRR1B	Cornifin-B	ADC	-4.06	0.0482	BALF	SWHAT DIA MS	JProteomics-2016-Ortea-106-14 #2	2	Cornifin-B (14.9 kDa pancornulin) (Small proline-rich protein IB) (SPR-IB)
A2J1N6	A2J1N6	N/A	Rheumatoid factor RF-ET9 (Fragment)	ADC	2.61	0.353	BALF	SWHAT DIA MS	JProteomics-2016-Ortea-106-14 #2	2	NA
W6MEN3	W6MEN3	B4GALT1	Beta-1,4-galactosyltransferase 1	ADC	-4.13	0.0212	BALF	SWHAT DIA MS	JProteomics-2016-Ortea-106-14 #2	2	NA
D9ZGF2	D9ZGF2	COL6A3	Collagen, type VI, alpha 3	ADC	-3.8	0.018	BALF	SWHAT DIA MS	JProteomics-2016-Ortea-106-14 #2	2	NA
A0N5G3	A0N5G3	V<lambda>3	Rheumatoid factor G9 light chain (Fragment)	ADC	1.14	0.912	BALF	SWHAT DIA MS	JProteomics-2016-Ortea-106-14 #2	2	NA
CAT	P04040	CAT	Catalase	ADC/SCC	-	NA	Tissue	Label-free	Oncotarget-2016-Tenzer-14857-70 #15	1	Catalase (EC 1.11.1.6)
CAV1	Q03135	CAV1	Caveolin-1	ADC/SCC	-	NA	Tissue	Label-free	Oncotarget-2016-Tenzer-14857-70 #15	1	Caveolin-1
AGER	Q15109	AGER	Advanced glycosylation end product-specific receptor	ADC/SCC	-	NA	Tissue	Label-free	Oncotarget-2016-Tenzer-14857-70 #15	1	Advanced glycosylation end product-specific receptor (Receptor for advanced glycosylation end products)
SELENBP1	Q13228	SELENBP1	Selenium-binding protein 1	ADC/SCC	-	NA	Tissue	Label-free	Oncotarget-2016-Tenzer-14857-70 #15	1	Selenium-binding protein 1 (56 kDa selenium-binding protein) (SBP56) (SP56)
STBD1	O95210	STBD1	Starch-binding domain-containing protein 1	ADC/SCC	-	NA	Tissue	Label-free	Oncotarget-2016-Tenzer-14857-70 #15	1	Starch-binding domain-containing protein 1 (Genethonin-1) (Glycophagy cargo receptor STBD1)
CALR	P27797	CALR	Calreticulin	ADC/SCC	+	NA	Tissue	Label-free	Oncotarget-2016-Tenzer-14857-70 #15	1	Calreticulin (CRP55) (Calregulin) (Endoplasmic reticulum resident protein 60) (ERp60) (HACBP) (grp60)
DDX5	P17844	DDX5	Probable ATP-dependent RNA helicase DDX5	ADC/SCC	+	NA	Tissue	Label-free	Oncotarget-2016-Tenzer-14857-70 #15	1	Probable ATP-dependent RNA helicase DDX5 (EC 3.6.4.13) (DEAD box protein 5) (RNA helicase p68)
PRKCSH	P14314	PRKCSH	Glucosidase 2 subunit beta	ADC/SCC	+	NA	Tissue	Label-free	Oncotarget-2016-Tenzer-14857-70 #15	1	Glucosidase 2 subunit beta (80K-H protein) (Glucosidase II subunit beta) (Protein kinase C substrate 60.1 kDa protein heavy chain) (PKCSH)
HSPA5	P11021	HSPA5	78 kDa glucose-regulated protein	ADC/SCC	+	NA	Tissue	Label-free	Oncotarget-2016-Tenzer-14857-70 #15	1	78 kDa glucose-regulated protein (GRP-78) (Endoplasmic reticulum lumenal Ca(2+)-binding protein grp78) (Heat shock 70 kDa protein 5) (Immunoglobulin heavy chain-binding protein) (BiP)
CPOX	P36551	CPOX	Oxygen-dependent coproporphyrinogen-III oxidase, -mitochondri-al	ADC/SCC	+	NA	Tissue	Label-free	Oncotarget-2016-Tenzer-14857-70 #15	1	Oxygen-dependent coproporphyrinogen-III oxidase, mitochondrial (COX) (Coprogen oxidase) (Coproporphyrinogenase) (EC 1.3.3.3)
HNRNPK	P61978	HNRNPK	Heterogeneo-us nuclear –ribonucl-eoprotein K	ADC/SCC	+	NA	Tissue	Label-free	Oncotarget-2016-Tenzer-14857-70 #15	1	Heterogeneous nuclear ribonucleoprotein K (hnRNP K) (Transformation up-regulated nuclear protein) (TUNP)
EIF4H	Q15056	EIF4H	Eukaryotic translation initiation factor 4H	ADC/SCC	+	NA	Tissue	Label-free	Oncotarget-2016-Tenzer-14857-70 #15	1	Eukaryotic translation initiation factor 4H (eIF-4H) (Williams-Beuren syndrome chromosomal region 1 protein)
HNRNPA1	P09651	HNRNPA1	Heterogeneous nuclear ribonucleoprotein A1	ADC/SCC	+	NA	Tissue	Label-free	Oncotarget-2016-Tenzer-14857-70 #15	1	Heterogeneous nuclear ribonucleoprotein A1 (hnRNP A1) (Helix-destabilizing protein) (Single-strand RNA-binding protein) (hnRNP core protein A1) [Cleaved into: Heterogeneous nuclear ribonucleoprotein A1, N-terminally processed]
HNRNPA3	P51991	HNRNPA3	Heterogeneous nuclear ribonucleoprotein A3	ADC/SCC	+	NA	Tissue	Label-free	Oncotarget-2016-Tenzer-14857-70 #15	1	Heterogeneous nuclear ribonucleoprotein A3 (hnRNP A3)
RPS7	P62081	RPS7	40S ribosomal protein S7	ADC/SCC	+	NA	Tissue	Label-free	Oncotarget-2016-Tenzer-14857-70 #15	1	40S ribosomal protein S7
SRSF1	Q07955	SRSF1	Serine/arginine-rich splicing factor 1	ADC/SCC	+	NA	Tissue	Label-free	Oncotarget-2016-Tenzer-14857-70 #15	1	Serine/arginine-rich splicing factor 1 (Alternative-splicing factor 1) (ASF-1) (Splicing factor, arginine/serine-rich 1) (pre-mRNA-splicing factor SF2, P33 subunit)
SRSF2	Q01130	SRSF2	Serine/arginine-rich splicing factor 2	ADC/SCC	+	NA	Tissue	Label-free	Oncotarget-2016-Tenzer-14857-70 #15	1	Serine/arginine-rich splicing factor 2 (Protein PR264) (Splicing component, 35 kDa) (Splicing factor SC35) (SC-35) (Splicing factor, arginine/serine-rich 2)
SRSF3	P84103	SRSF3	Serine/arginine-rich splicing factor 3	ADC/SCC	+	NA	Tissue	Label-free	Oncotarget-2016-Tenzer-14857-70 #15	1	Serine/arginine-rich splicing factor 3 (Pre-mRNA-splicing factor SRP20) (Splicing factor, arginine/serine-rich 3)
TPT1	P13693	TPT1	Translationally-controlled tumor protein	ADC/SCC	+	NA	Tissue	Label-free	Oncotarget-2016-Tenzer-14857-70 #15	1	Translationally-controlled tumor protein (TCTP) (Fortilin) (Histamine-releasing factor) (HRF) (p23)
P42025	P42025	ACTR1B	Beta-centractin	LC	-1.96	-	BAL	2D-PAGE	JThoracOncol-2014-Uribarri-1504-12 #3	1	Beta-centractin (Actin-related protein 1B) (ARP1B)
P40394	P40394	ADH7	Alcohol dehydrogenase class 4 mu/sigma chain	LC	-2.18	-	BAL	2D-PAGE	JThoracOncol-2014-Uribarri-1504-12 #3	1	Alcohol dehydrogenase class 4 mu/sigma chain (EC 1.1.1.1) (Alcohol dehydrogenase class IV mu/sigma chain) (Gastric alcohol dehydrogenase) (Retinol dehydrogenase)
P14550	P14550	AKR1A1	Alcohol dehydrogenase	LC	-2.08	-	BAL	2D-PAGE	JThoracOncol-2014-Uribarri-1504-12 #3	1	Alcohol dehydrogenase [NADP(+)] (EC 1.1.1.2) (Aldehyde reductase) (Aldo-keto reductase family 1 member A1)
P02760	P02760	AMBP	Protein AMBP	LC	4.76	-	BAL	2D-PAGE	JThoracOncol-2014-Uribarri-1504-12 #3	1	Protein AMBP [Cleaved into: Alpha-1-microglobulin (Protein HC) (Alpha-1 microglycoprotein) (Complex-forming glycoprotein heterogeneous in charge); Inter-alpha-trypsin inhibitor light chain (ITI-LC) (Bikunin) (EDC1) (HI-30) (Uronic-acid-rich protein); Trypstatin]
P09525	P09525	ANXA4	Annexin A4	LC	-1.74	-	BAL	2D-PAGE	JThoracOncol-2014-Uribarri-1504-12 #3	1	Annexin A4 (35-beta calcimedin) (Annexin IV) (Annexin-4) (Carbohydrate-binding protein p33/p41) (Chromobindin-4) (Endonexin I) (Lipocortin IV) (P32.5) (PP4-X) (Placental anticoagulant protein II) (PAP-II) (Protein II)
P08758	P08758	ANXA5	Annexin A5	LC	-1.65	-	BAL	2D-PAGE	JThoracOncol-2014-Uribarri-1504-12 #3	1	Annexin A5 (Anchorin CII) (Annexin V) (Annexin-5) (Calphobindin I) (CBP-I) (Endonexin II) (Lipocortin V) (Placental anticoagulant protein 4) (PP4) (Placental anticoagulant protein I) (PAP-I) (Thromboplastin inhibitor) (Vascular anticoagulant-alpha) (VAC-alpha)
P02647	P02647	APOA1	Apolipoprotein A-I	LC	51.84	-	BAL	2D-PAGE	JThoracOncol-2014-Uribarri-1504-12 #3	1	Apolipoprotein A-I (Apo-AI) (ApoA-I) (Apolipoprotein A1) [Cleaved into: Proapolipoprotein A-I (ProapoA-I); Truncated apolipoprotein A-I (Apolipoprotein A-I(1-242))]
P30043	P30043	BLVRB	Flavin reductase (NADPH)	LC	1.76	-	BAL	2D-PAGE	JThoracOncol-2014-Uribarri-1504-12 #3	1	Flavin reductase (NADPH) (FR) (EC 1.5.1.30) (Biliverdin reductase B) (BVR-B) (EC 1.3.1.24) (Biliverdin-IX beta-reductase) (Green heme-binding protein) (GHBP) (NADPH-dependent diaphorase) (NADPH-flavin reductase) (FLR)
Q9NP55	Q9NP55	BPIFA1	BPI fold-containing family A member 1	LC	-2.3	-	BAL	2D-PAGE	JThoracOncol-2014-Uribarri-1504-12 #3	1	BPI fold-containing family A member 1 (Lung-specific protein X) (Nasopharyngeal carcinoma-related protein) (Palate lung and nasal epithelium clone protein) (Secretory protein in upper respiratory tracts) (Short PLUNC1) (SPLUNC1) (Tracheal epithelium-enriched protein) (Von Ebner protein Hl)
P40121	P40121	CAPG	Macrophage-capping protein	LC	n.s.	-	BAL	2D-PAGE	JThoracOncol-2014-Uribarri-1504-12 #3	1	Macrophage-capping protein (Actin regulatory protein CAP-G)
P0C0L4	P0C0L4	C4A	Complement C4-A	LC	2.9	-	BAL	2D-PAGE	JThoracOncol-2014-Uribarri-1504-12 #3	1	Complement C4-A (Acidic complement C4) (C3 and PZP-like alpha-2-macroglobulin domain-containing protein 2) [Cleaved into: Complement C4 beta chain; Complement C4-A alpha chain; C4a anaphylatoxin; C4b-A; C4d-A; Complement C4 gamma chain]
P02741	P02741	CRP	C-reactive protein	LC	3.08	-	BAL	2D-PAGE	JThoracOncol-2014-Uribarri-1504-12 #3	1	C-reactive protein [Cleaved into: C-reactive protein(1-205)]
O94760	O94760	DDAH1	N(G),N(G)-dimethylarginine dimethylaminohydrolase 1 (DDAH-1)	LC	1.7	-	BAL	2D-PAGE	JThoracOncol-2014-Uribarri-1504-12 #3	1	N(G),N(G)-dimethylarginine dimethylaminohydrolase 1 (DDAH-1) (Dimethylarginine dimethylaminohydrolase 1) (EC 3.5.3.18) (DDAHI) (Dimethylargininase-1)
P09467	P09467	FBP1	Fructose-1,6-bisphosphatase 1	LC	-1.9	-	BAL	2D-PAGE	JThoracOncol-2014-Uribarri-1504-12 #3	1	Fructose-1,6-bisphosphatase 1 (FBPase 1) (EC 3.1.3.11) (D-fructose-1,6-bisphosphate 1-phosphohydrolase 1) (Liver FBPase)
P52566	P52566	ARHGDIB	Rho GDP-dissociation inhibitor 2	LC	-2.27	-	BAL	2D-PAGE	JThoracOncol-2014-Uribarri-1504-12 #3	1	Rho GDP-dissociation inhibitor 2 (Rho GDI 2) (Ly-GDI) (Rho-GDI beta)
P07203	P07203	GPX1	Glutathione peroxidase 1	LC	-1.92	-	BAL	2D-PAGE	JThoracOncol-2014-Uribarri-1504-12 #3	1	Glutathione peroxidase 1 (GPx-1) (GSHPx-1) (EC 1.11.1.9) (Cellular glutathione peroxidase)
P09210	P09210	GSTA2	Glutathione S-transferase A2	LC	-1.5	-	BAL	2D-PAGE	JThoracOncol-2014-Uribarri-1504-12 #3	1	Glutathione S-transferase A2 (EC 2.5.1.18) (GST HA subunit 2) (GST class-alpha member 2) (GST-gamma) (GSTA2-2) (GTH2)
P09211	P09211	GSTP1	Glutathione S-transferase P	LC	-2.99	-	BAL	2D-PAGE	JThoracOncol-2014-Uribarri-1504-12 #3	1	Glutathione S-transferase P (EC 2.5.1.18) (GST class-pi) (GSTP1-1)
P00738	P00738	HP	Haptoglobin	LC	12.78	-	BAL	2D-PAGE	JThoracOncol-2014-Uribarri-1504-12 #3	1	Haptoglobin (Zonulin) [Cleaved into: Haptoglobin alpha chain; Haptoglobin beta chain]
P56597	P56597	NME5	Nucleoside diphosphate kinase homolog 5	LC	-2.41	-	BAL	2D-PAGE	JThoracOncol-2014-Uribarri-1504-12 #3	1	Nucleoside diphosphate kinase homolog 5 (NDK-H 5) (NDP kinase homolog 5) (Inhibitor of p53-induced apoptosis-beta) (IPIA-beta) (Testis-specific nm23 homolog) (nm23-H5)
Q99497	Q99497	PARK7	Protein deglycase DJ-1	LC	-1.7	-	BAL	2D-PAGE	JThoracOncol-2014-Uribarri-1504-12 #3	1	Protein deglycase DJ-1 (DJ-1) (EC 3.1.2.-) (EC 3.5.1.-) (Oncogene DJ1) (Parkinson disease protein 7)
P32119	P32119	PRDX2	Peroxiredoxin-2	LC	2.98	-	BAL	2D-PAGE	JThoracOncol-2014-Uribarri-1504-12 #3	1	Peroxiredoxin-2 (EC 1.11.1.15) (Natural killer cell-enhancing factor B) (NKEF-B) (PRP) (Thiol-specific antioxidant protein) (TSA) (Thioredoxin peroxidase 1) (Thioredoxin-dependent peroxide reductase 1)
P30044	P30044	PRDX5	Peroxiredoxin-5, mitochondrial	LC	-1.62	-	BAL	2D-PAGE	JThoracOncol-2014-Uribarri-1504-12 #3	1	Peroxiredoxin-5, mitochondrial (EC 1.11.1.15) (Alu corepressor 1) (Antioxidant enzyme B166) (AOEB166) (Liver tissue 2D-page spot 71B) (PLP) (Peroxiredoxin V) (Prx-V) (Peroxisomal antioxidant enzyme) (TPx type VI) (Thioredoxin peroxidase PMP20) (Thioredoxin reductase)
Q15257	Q15257	PPP2R4	Serine/threonine-protein phosphatase 2A activator	LC	-1.95	-	BAL	2D-PAGE	JThoracOncol-2014-Uribarri-1504-12 #3	1	Serine/threonine-protein phosphatase 2A activator (EC 5.2.1.8) (PP2A, subunit B', PR53 isoform) (Phosphotyrosyl phosphatase activator) (PTPA) (Serine/threonine-protein phosphatase 2A regulatory subunit 4) (Serine/threonine-protein phosphatase 2A regulatory subunit B')
P22234	P22234	PAICS	Multifunctional protein ADE2	LC	2.15	-	BAL	2D-PAGE	JThoracOncol-2014-Uribarri-1504-12 #3	1	Multifunctional protein ADE2 [Includes: Phosphoribosylaminoimidazole-succinocarboxamide synthase (EC 6.3.2.6) (SAICAR synthetase); Phosphoribosylaminoimidazole carboxylase (EC 4.1.1.21) (AIR carboxylase) (AIRC)]
Q9H1X1	Q9H1X1	RSPH9	Radial spoke head protein 9 homolog	LC	-2.83	-	BAL	2D-PAGE	JThoracOncol-2014-Uribarri-1504-12 #3	1	Radial spoke head protein 9 homolog
Q9Y230	Q9Y230	RUVBL2	RuvB-like 2	LC	1.83	-	BAL	2D-PAGE	JThoracOncol-2014-Uribarri-1504-12 #3	1	RuvB-like 2 (EC 3.6.4.12) (48 kDa TATA box-binding protein-interacting protein) (48 kDa TBP-interacting protein) (51 kDa erythrocyte cytosolic protein) (ECP-51) (INO80 complex subunit J) (Repressing pontin 52) (Reptin 52) (TIP49b) (TIP60-associated protein 54-beta) (TAP54-beta)
P02743	P02743	APCS	Serum amyloid P-component	LC	8.32	-	BAL	2D-PAGE	JThoracOncol-2014-Uribarri-1504-12 #3	1	Serum amyloid P-component (SAP) (9.5S alpha-1-glycoprotein) [Cleaved into: Serum amyloid P-component(1-203)]
P29508	P29508	SERPINB3	Serpin B3	LC	-1.95	-	BAL	2D-PAGE	JThoracOncol-2014-Uribarri-1504-12 #3	1	Serpin B3 (Protein T4-A) (Squamous cell carcinoma antigen 1) (SCCA-1)
P16949	P16949	STMN1	Stathmin	LC	4.39	-	BAL	2D-PAGE	JThoracOncol-2014-Uribarri-1504-12 #3	1	Stathmin (Leukemia-associated phosphoprotein p18) (Metablastin) (Oncoprotein 18) (Op18) (Phosphoprotein p19) (pp19) (Prosolin) (Protein Pr22) (pp17)
P37837	P37837	TALDO1	Transaldolase	LC	-2.23	-	BAL	2D-PAGE	JThoracOncol-2014-Uribarri-1504-12 #3	1	Transaldolase (EC 2.2.1.2)
P02766	P02766	TTR	Transthyretin	LC	1.91	-	BAL	2D-PAGE	JThoracOncol-2014-Uribarri-1504-12 #3	1	Transthyretin (ATTR) (Prealbumin) (TBPA)
P12814	P12814	ACTN1	Alpha-actinin-1	NSCLC	+	-	Plasma	LC-SRM	JProteomeRes-2015-Kim-1412-19 #5	1	Alpha-actinin-1 (Alpha-actinin cytoskeletal isoform) (F-actin cross-linking protein) (Non-muscle alpha-actinin-1)
P04075	P04075	ALDOA	Fructose-bisphosphate aldolase A	NSCLC	+	-	Plasma	LC-SRM	JProteomeRes-2015-Kim-1412-19 #5	1	Fructose-bisphosphate aldolase A (EC 4.1.2.13) (Lung cancer antigen NY-LU-1) (Muscle-type aldolase)
P06733	P06733	ENO1	Alpha-enolase	NSCLC	+	-	Plasma	LC-SRM	JProteomeRes-2015-Kim-1412-19 #5	1	Alpha-enolase (EC 4.2.1.11) (2-phospho-D-glycerate hydro-lyase) (C-myc promoter-binding protein) (Enolase 1) (MBP-1) (MPB-1) (Non-neural enolase) (NNE) (Phosphopyruvate hydratase) (Plasminogen-binding protein)
P21333	P21333	FLNA	Filamin-A	NSCLC	+	-	Plasma	LC-SRM	JProteomeRes-2015-Kim-1412-19 #5	1	Filamin-A (FLN-A) (Actin-binding protein 280) (ABP-280) (Alpha-filamin) (Endothelial actin-binding protein) (Filamin-1) (Non-muscle filamin)
P11413	P11413	G6PD	Glucose-6-phosphate 1-dehydrogenase	NSCLC	+	-	Plasma	LC-SRM	JProteomeRes-2015-Kim-1412-19 #5	1	Glucose-6-phosphate 1-dehydrogenase (G6PD) (EC 1.1.1.49)
P06744	P06744	GPI	Glucose-6-phosphate isomerase	NSCLC	+	-	Plasma	LC-SRM	JProteomeRes-2015-Kim-1412-19 #5	1	Glucose-6-phosphate isomerase (GPI) (EC 5.3.1.9) (Autocrine motility factor) (AMF) (Neuroleukin) (NLK) (Phosphoglucose isomerase) (PGI) (Phosphohexose isomerase) (PHI) (Sperm antigen 36) (SA-36)
P14625	P14625	HSP90B1	Endoplasmin	NSCLC	+	-	Plasma	LC-SRM	JProteomeRes-2015-Kim-1412-19 #5	1	Endoplasmin (94 kDa glucose-regulated protein) (GRP-94) (Heat shock protein 90 kDa beta member 1) (Tumor rejection antigen 1) (gp96 homolog)
P05362	P05362	ICAM1	Intercellular adhesion molecule 1	NSCLC	+	-	Plasma	LC-SRM	JProteomeRes-2015-Kim-1412-19 #5	1	Intercellular adhesion molecule 1 (ICAM-1) (Major group rhinovirus receptor) (CD antigen CD54)
Q13418	Q13418	ILK	Integrin-linked protein kinase	NSCLC	+	-	Plasma	LC-SRM	JProteomeRes-2015-Kim-1412-19 #5	1	Integrin-linked protein kinase (EC 2.7.11.1) (59 kDa serine/threonine-protein kinase) (ILK-1) (ILK-2) (p59ILK)
P07195	P07195	LDHB	L-lactate dehydrogenase B chain	NSCLC	+	-	Plasma	LC-SRM	JProteomeRes-2015-Kim-1412-19 #5	1	L-lactate dehydrogenase B chain (LDH-B) (EC 1.1.1.27) (LDH heart subunit) (LDH-H) (Renal carcinoma antigen NY-REN-46)
P26038	P26038	MSN	Moesin	NSCLC	+	-	Plasma	LC-SRM	JProteomeRes-2015-Kim-1412-19 #5	1	Moesin (Membrane-organizing extension spike protein)
P00558	P00558	PGK1	Phosphoglycerate kinase 1	NSCLC	+	-	Plasma	LC-SRM	JProteomeRes-2015-Kim-1412-19 #5	1	Phosphoglycerate kinase 1 (EC 2.7.2.3) (Cell migration-inducing gene 10 protein) (Primer recognition protein 2) (PRP 2)
P14618	P14618	PKM	Pyruvate kinase	NSCLC	+	-	Plasma	LC-SRM	JProteomeRes-2015-Kim-1412-19 #5	1	Pyruvate kinase PKM (EC 2.7.1.40) (Cytosolic thyroid hormone-binding protein) (CTHBP) (Opa-interacting protein 3) (OIP-3) (Pyruvate kinase 2/3) (Pyruvate kinase muscle isozyme) (Thyroid hormone-binding protein 1) (THBP1) (Tumor M2-PK) (p58)
P10451	P10451	SPP1	Osteopontin	NSCLC	+	-	Plasma	LC-SRM	JProteomeRes-2015-Kim-1412-19 #5	1	Osteopontin (Bone sialoprotein 1) (Nephropontin) (Secreted phosphoprotein 1) (SPP-1) (Urinary stone protein) (Uropontin)
P37837	P37837	TALDO1	Transaldolase	NSCLC	+	-	Plasma	LC-SRM	JProteomeRes-2015-Kim-1412-19 #5	1	Transaldolase (EC 2.2.1.2)
P07996	P07996	THBS1	Thrombospondin-1	NSCLC	+	-	Plasma	LC-SRM	JProteomeRes-2015-Kim-1412-19 #5	1	Thrombospondin-1
Q15942	Q15942	ZYX	Zyxin	NSCLC	+	-	Plasma	LC-SRM	JProteomeRes-2015-Kim-1412-19 #5	1	Zyxin (Zyxin-2)
M0R1Q1	M0R1Q1	C3	M0R1Q1_HUMAN Complement C3 (Fragment) OS=Homo sapiens GN=C3 PE=1 SV=1	All	0.965197	0.000478966	BALF	Label-free	Carvalho et al	1	NA
Q9NZD4	Q9NZD4	AHSP	AHSP_HUMAN Alpha-hemoglobin-stabilizing protein OS=Homo sapiens GN=AHSP PE=1 SV=1	All	0.754261	0.00457219	BALF	Label-free	Carvalho et al	1	Alpha-hemoglobin-stabilizing protein (Erythroid differentiation-related factor) (Erythroid-associated factor)
P23381	P23381	WARS	SYWC_HUMAN Tryptophan--tRNA ligase, cytoplasmic OS=Homo sapiens GN=WARS PE=1 SV=2	All	-1.06018	0.00457219	BALF	Label-free	Carvalho et al	1	Tryptophan--tRNA ligase, cytoplasmic (EC 6.1.1.2) (Interferon-induced protein 53) (IFP53) (Tryptophanyl-tRNA synthetase) (TrpRS) (hWRS) [Cleaved into: T1-TrpRS; T2-TrpRS]
A0A087WU08	A0A087WU08	HP	A0A087WU08_HUMAN Haptoglobin OS=Homo sapiens GN=HP PE=1 SV=1	All	0.768953	0.00457219	BALF	Label-free	Carvalho et al	1	NA
P01019	P01019	AGT	ANGT_HUMAN Angiotensinogen OS=Homo sapiens GN=AGT PE=1 SV=1	All	1.05482	0.00461313	BALF	Label-free	Carvalho et al	1	Angiotensinogen (Serpin A8) [Cleaved into: Angiotensin-1 (Angiotensin 1-10) (Angiotensin I) (Ang I); Angiotensin-2 (Angiotensin 1-8) (Angiotensin II) (Ang II); Angiotensin-3 (Angiotensin 2-8) (Angiotensin III) (Ang III) (Des-Asp[1]-angiotensin II); Angiotensin-4 (Angiotensin 3-8) (Angiotensin IV) (Ang IV); Angiotensin 1-9; Angiotensin 1-7; Angiotensin 1-5; Angiotensin 1-4]
J3QLI0	J3QLI0	APOH	J3QLI0_HUMAN Beta-2-glycoprotein 1 (Fragment) OS=Homo sapiens GN=APOH PE=1 SV=1	All	1.11774	0.00521885	BALF	Label-free	Carvalho et al	1	NA
P00739	P00739	HPR	HPTR_HUMAN Haptoglobin-related protein OS=Homo sapiens GN=HPR PE=2 SV=2	All	0.801923	0.00521885	BALF	Label-free	Carvalho et al	1	Haptoglobin-related protein
P22792	P22792	CPN2	CPN2_HUMAN Carboxypeptidase N subunit 2 OS=Homo sapiens GN=CPN2 PE=1 SV=3	All	0.966281	0.00521885	BALF	Label-free	Carvalho et al	1	Carboxypeptidase N subunit 2 (Carboxypeptidase N 83 kDa chain) (Carboxypeptidase N large subunit) (Carboxypeptidase N polypeptide 2) (Carboxypeptidase N regulatory subunit)
P02763	P02763	ORM1	A1AG1_HUMAN Alpha-1-acid glycoprotein 1 OS=Homo sapiens GN=ORM1 PE=1 SV=1	All	0.644533	0.00521885	BALF	Label-free	Carvalho et al	1	Alpha-1-acid glycoprotein 1 (AGP 1) (Orosomucoid-1) (OMD 1)
G3V595	G3V595	SERPINA3	G3V595_HUMAN Alpha-1-antichymotrypsin (Fragment) OS=Homo sapiens GN=SERPINA3 PE=1 SV=3	All	0.881234	0.0108177	BALF	Label-free	Carvalho et al	1	NA
E5RJF6	E5RJF6	CA1	E5RJF6_HUMAN Carbonic anhydrase 1 (Fragment) OS=Homo sapiens GN=CA1 PE=1 SV=1	All	1.05985	0.011623	BALF	Label-free	Carvalho et al	1	NA
P80188	P80188	LCN2	NGAL_HUMAN Neutrophil gelatinase-associated lipocalin OS=Homo sapiens GN=LCN2 PE=1 SV=2	All	-1.11145	0.011623	BALF	Label-free	Carvalho et al	1	Neutrophil gelatinase-associated lipocalin (NGAL) (25 kDa alpha-2-microglobulin-related subunit of MMP-9) (Lipocalin-2) (Oncogene 24p3) (Siderocalin LCN2) (p25)
Q96KP4	Q96KP4	CNDP2	CNDP2_HUMAN Cytosolic non-specific dipeptidase OS=Homo sapiens GN=CNDP2 PE=1 SV=2	All	-1.24405	0.011623	BALF	Label-free	Carvalho et al	1	Cytosolic non-specific dipeptidase (EC 3.4.13.18) (CNDP dipeptidase 2) (Carnosine dipeptidase II) (Epididymis secretory protein Li 13) (Glutamate carboxypeptidase-like protein 1) (Peptidase A)
A0A0A0MTS2	A0A0A0MTS2	GPI	A0A0A0MTS2_HUMAN Glucose-6-phosphate isomerase (Fragment) OS=Homo sapiens GN=GPI PE=1 SV=1	All	-1.09633	0.011623	BALF	Label-free	Carvalho et al	1	NA
H0YI90	H0YI90	DDI2	H0YI90_HUMAN Protein DDI1 homolog 2 (Fragment) OS=Homo sapiens GN=DDI2 PE=1 SV=1	All	0.829714	0.0130222	BALF	Label-free	Carvalho et al	1	NA
G3V544	G3V544	SERPINA1	G3V544_HUMAN Alpha-1-antitrypsin (Fragment) OS=Homo sapiens GN=SERPINA1 PE=1 SV=1	All	0.772764	0.0140908	BALF	Label-free	Carvalho et al	1	NA
E7ER44	E7ER44	LTF	E7ER44_HUMAN Lactotransferrin OS=Homo sapiens GN=LTF PE=1 SV=1	All	-0.859881	0.0151561	BALF	Label-free	Carvalho et al	1	NA
P00390	P00390	GSR	GSHR_HUMAN Glutathione reductase, mitochondrial OS=Homo sapiens GN=GSR PE=1 SV=2	All	-0.724043	0.0151561	BALF	Label-free	Carvalho et al	1	Glutathione reductase, mitochondrial (GR) (GRase) (EC 1.8.1.7)
P07602	P07602	PSAP	SAP_HUMAN Prosaposin OS=Homo sapiens GN=PSAP PE=1 SV=2	All	-0.97518	0.0151561	BALF	Label-free	Carvalho et al	1	Prosaposin (Proactivator polypeptide) [Cleaved into: Saposin-A (Protein A); Saposin-B-Val; Saposin-B (Cerebroside sulfate activator) (CSAct) (Dispersin) (Sphingolipid activator protein 1) (SAP-1) (Sulfatide/GM1 activator); Saposin-C (A1 activator) (Co-beta-glucosidase) (Glucosylceramidase activator) (Sphingolipid activator protein 2) (SAP-2); Saposin-D (Component C) (Protein C)]
O75874	O75874	IDH1	IDHC_HUMAN Isocitrate dehydrogenase [NADP] cytoplasmic OS=Homo sapiens GN=IDH1 PE=1 SV=2	All	-0.973332	0.0151561	BALF	Label-free	Carvalho et al	1	Isocitrate dehydrogenase [NADP] cytoplasmic (IDH) (EC 1.1.1.42) (Cytosolic NADP-isocitrate dehydrogenase) (IDP) (NADP(+)-specific ICDH) (Oxalosuccinate decarboxylase)
F8W7L3	F8W7L3	A2M	F8W7L3_HUMAN Alpha-2-macroglobulin (Fragment) OS=Homo sapiens GN=A2M PE=1 SV=1	All	0.904215	0.0151561	BALF	Label-free	Carvalho et al	1	NA
Q08380	Q08380	LGALS3BP	LG3BP_HUMAN Galectin-3-binding protein OS=Homo sapiens GN=LGALS3BP PE=1 SV=1	All	-1.15618	0.0151561	BALF	Label-free	Carvalho et al	1	Galectin-3-binding protein (Basement membrane autoantigen p105) (Lectin galactoside-binding soluble 3-binding protein) (Mac-2-binding protein) (MAC2BP) (Mac-2 BP) (Tumor-associated antigen 90K)
M0QZL1	M0QZL1	BLVRB	M0QZL1_HUMAN Flavin reductase (NADPH) OS=Homo sapiens GN=BLVRB PE=1 SV=1	All	0.872994	0.0151561	BALF	Label-free	Carvalho et al	1	NA
Q01518	Q01518	CAP1	CAP1_HUMAN Adenylyl cyclase-associated protein 1 OS=Homo sapiens GN=CAP1 PE=1 SV=5	All	-1.01013	0.0151561	BALF	Label-free	Carvalho et al	1	Adenylyl cyclase-associated protein 1 (CAP 1)
H0YKS4	H0YKS4	ANXA2	H0YKS4_HUMAN Annexin (Fragment) OS=Homo sapiens GN=ANXA2 PE=1 SV=1	All	-1.19129	0.015348	BALF	Label-free	Carvalho et al	1	NA
F8VP50	F8VP50	N/A	F8VP50_HUMAN Uncharacterized protein (Fragment) OS=Homo sapiens PE=4 SV=3	All	-0.7863	0.015348	BALF	Label-free	Carvalho et al	1	NA
P21980	P21980	TGM2	TGM2_HUMAN Protein-glutamine gamma-glutamyltransferase 2 OS=Homo sapiens GN=TGM2 PE=1 SV=2	All	-0.959363	0.015348	BALF	Label-free	Carvalho et al	1	Protein-glutamine gamma-glutamyltransferase 2 (EC 2.3.2.13) (Tissue transglutaminase) (Transglutaminase C) (TG(C)) (TGC) (TGase C) (Transglutaminase H) (TGase H) (Transglutaminase-2) (TGase-2)
B7ZKJ8	B7ZKJ8	ITIH4	B7ZKJ8_HUMAN ITIH4 protein OS=Homo sapiens GN=ITIH4 PE=1 SV=1	All	1.06931	0.0199905	BALF	Label-free	Carvalho et al	1	NA
A6NMY6	A6NMY6	ANXA2P2	AXA2L_HUMAN Putative annexin A2-like protein OS=Homo sapiens GN=ANXA2P2 PE=5 SV=2	All	-1.13294	0.0205712	BALF	Label-free	Carvalho et al	1	Putative annexin A2-like protein (Annexin A2 pseudogene 2) (Lipocortin II pseudogene)
Q99828	Q99828	CIB1	CIB1_HUMAN Calcium and integrin-binding protein 1 OS=Homo sapiens GN=CIB1 PE=1 SV=4	All	-0.779944	0.0205712	BALF	Label-free	Carvalho et al	1	Calcium and integrin-binding protein 1 (CIB) (Calcium- and integrin-binding protein) (CIBP) (Calmyrin) (DNA-PKcs-interacting protein) (Kinase-interacting protein) (KIP) (SNK-interacting protein 2-28) (SIP2-28)
D6RFG5	D6RFG5	ANXA3	D6RFG5_HUMAN Annexin (Fragment) OS=Homo sapiens GN=ANXA3 PE=1 SV=1	All	-0.886996	0.0205712	BALF	Label-free	Carvalho et al	1	NA
F8WCZ6	F8WCZ6	C1S	F8WCZ6_HUMAN Complement C1s subcomponent OS=Homo sapiens GN=C1S PE=1 SV=1	All	0.917744	0.0209996	BALF	Label-free	Carvalho et al	1	NA
P09960	P09960	LTA4H	LKHA4_HUMAN Leukotriene A-4 hydrolase OS=Homo sapiens GN=LTA4H PE=1 SV=2	All	-1.16689	0.0216049	BALF	Label-free	Carvalho et al	1	Leukotriene A-4 hydrolase (LTA-4 hydrolase) (EC 3.3.2.6) (Leukotriene A(4) hydrolase)
P25774	P25774	CTSS	CATS_HUMAN Cathepsin S OS=Homo sapiens GN=CTSS PE=1 SV=3	All	-0.676352	0.0216049	BALF	Label-free	Carvalho et al	1	Cathepsin S (EC 3.4.22.27)
P08670	P08670	VIM	VIME_HUMAN Vimentin OS=Homo sapiens GN=VIM PE=1 SV=4	All	-1.33237	0.0265563	BALF	Label-free	Carvalho et al	1	Vimentin
A0A087WXI2	A0A087WXI2	FCGBP	A0A087WXI2_HUMAN IgGFc-binding protein OS=Homo sapiens GN=FCGBP PE=1 SV=1	All	-1.91036	0.0265563	BALF	Label-free	Carvalho et al	1	NA
A0A087WWU8	A0A087WWU8	TPM3	A0A087WWU8_HUMAN Tropomyosin alpha-3 chain OS=Homo sapiens GN=TPM3 PE=1 SV=1	All	-0.869134	0.0275722	BALF	Label-free	Carvalho et al	1	NA
V9GYG9	V9GYG9	APOA2	V9GYG9_HUMAN Apolipoprotein A-II (Fragment) OS=Homo sapiens GN=APOA2 PE=1 SV=1	All	0.921504	0.0275722	BALF	Label-free	Carvalho et al	1	NA
P01833	P01833	PIGR	PIGR_HUMAN Polymeric immunoglobulin receptor OS=Homo sapiens GN=PIGR PE=1 SV=4	All	-1.3874	0.0275722	BALF	Label-free	Carvalho et al	1	Polymeric immunoglobulin receptor (PIgR) (Poly-Ig receptor) (Hepatocellular carcinoma-associated protein TB6) [Cleaved into: Secretory component]
H7C469	H7C469	N/A	H7C469_HUMAN Uncharacterized protein (Fragment) OS=Homo sapiens PE=1 SV=5	All	-1.40699	0.0275722	BALF	Label-free	Carvalho et al	1	NA
Q5HYB6	Q5HYB6	DKFZp686J1372	Q5HYB6_HUMAN Epididymis luminal protein 189 OS=Homo sapiens GN=DKFZp686J1372 PE=1 SV=1	All	-0.858679	0.0275722	BALF	Label-free	Carvalho et al	1	NA
A0A0C4DH25	A0A0C4DH25	IGKV3D-20	A0A0C4DH25_HUMAN Protein IGKV3D-20 (Fragment) OS=Homo sapiens GN=IGKV3D-20 PE=1 SV=1	All	0.661795	0.0275722	BALF	Label-free	Carvalho et al	1	Immunoglobulin kappa variable 3-20
V9GYG2	V9GYG2	AKR1A1	V9GYG2_HUMAN Alcohol dehydrogenase [NADP(+)] OS=Homo sapiens GN=AKR1A1 PE=1 SV=1	All	-0.424509	0.0275722	BALF	Label-free	Carvalho et al	1	NA
P07988	P07988	SFTPB	PSPB_HUMAN Pulmonary surfactant-associated protein B OS=Homo sapiens GN=SFTPB PE=1 SV=3	All	-1.14073	0.0275722	BALF	Label-free	Carvalho et al	1	Pulmonary surfactant-associated protein B (SP-B) (18 kDa pulmonary-surfactant protein) (6 kDa protein) (Pulmonary surfactant-associated proteolipid SPL(Phe))
P18135	P18135	N/A	KV312_HUMAN Ig kappa chain V-III region HAH OS=Homo sapiens PE=2 SV=1	All	0.681465	0.0275722	BALF	Label-free	Carvalho et al	1	NA
P18136	P18136	N/A	KV313_HUMAN Ig kappa chain V-III region HIC OS=Homo sapiens PE=1 SV=2	All	0.681465	0.0275722	BALF	Label-free	Carvalho et al	1	NA
A0A0B4J1Z6	A0A0B4J1Z6	IGKV3-20	A0A0B4J1Z6_HUMAN Protein IGKV3-20 (Fragment) OS=Homo sapiens GN=IGKV3-20 PE=4 SV=1	All	0.681465	0.0275722	BALF	Label-free	Carvalho et al	1	NA
H6UYS7	H6UYS7	SNCA	H6UYS7_HUMAN Alpha-synuclein OS=Homo sapiens GN=SNCA PE=1 SV=1	All	0.828394	0.0275722	BALF	Label-free	Carvalho et al	1	NA
P02748	P02748	C9	CO9_HUMAN Complement component C9 OS=Homo sapiens GN=C9 PE=1 SV=2	All	1.03424	0.0282027	BALF	Label-free	Carvalho et al	1	Complement component C9 [Cleaved into: Complement component C9a; Complement component C9b]
P09668	P09668	CTSH	CATH_HUMAN Pro-cathepsin H OS=Homo sapiens GN=CTSH PE=1 SV=4	All	-0.828434	0.0287192	BALF	Label-free	Carvalho et al	1	Pro-cathepsin H [Cleaved into: Cathepsin H mini chain; Cathepsin H (EC 3.4.22.16); Cathepsin H heavy chain; Cathepsin H light chain]
P04083	P04083	ANXA1	ANXA1_HUMAN Annexin A1 OS=Homo sapiens GN=ANXA1 PE=1 SV=2	All	-1.08523	0.0287192	BALF	Label-free	Carvalho et al	1	Annexin A1 (Annexin I) (Annexin-1) (Calpactin II) (Calpactin-2) (Chromobindin-9) (Lipocortin I) (Phospholipase A2 inhibitory protein) (p35)
P26038	P26038	MSN	MOES_HUMAN Moesin OS=Homo sapiens GN=MSN PE=1 SV=3	All	-1.07986	0.0307866	BALF	Label-free	Carvalho et al	1	Moesin (Membrane-organizing extension spike protein)
E7ESV4	E7ESV4	RAP1B	E7ESV4_HUMAN Ras-related protein Rap-1b (Fragment) OS=Homo sapiens GN=RAP1B PE=1 SV=1	All	-0.248756	0.0323156	BALF	Label-free	Carvalho et al	1	NA
O43490	O43490	PROM1	PROM1_HUMAN Prominin-1 OS=Homo sapiens GN=PROM1 PE=1 SV=1	All	-0.897508	0.0324519	BALF	Label-free	Carvalho et al	1	Prominin-1 (Antigen AC133) (Prominin-like protein 1) (CD antigen CD133)
P17661	P17661	DES	DESM_HUMAN Desmin OS=Homo sapiens GN=DES PE=1 SV=3	All	-0.446037	0.0326187	BALF	Label-free	Carvalho et al	1	Desmin
P19827	P19827	ITIH1	ITIH1_HUMAN Inter-alpha-trypsin inhibitor heavy chain H1 OS=Homo sapiens GN=ITIH1 PE=1 SV=3	All	0.937547	0.0346437	BALF	Label-free	Carvalho et al	1	Inter-alpha-trypsin inhibitor heavy chain H1 (ITI heavy chain H1) (ITI-HC1) (Inter-alpha-inhibitor heavy chain 1) (Inter-alpha-trypsin inhibitor complex component III) (Serum-derived hyaluronan-associated protein) (SHAP)
P63000	P63000	RAC1	RAC1_HUMAN Ras-related C3 botulinum toxin substrate 1 OS=Homo sapiens GN=RAC1 PE=1 SV=1	All	-0.424496	0.0346437	BALF	Label-free	Carvalho et al	1	Ras-related C3 botulinum toxin substrate 1 (Cell migration-inducing gene 5 protein) (Ras-like protein TC25) (p21-Rac1)
P98088	P98088	MUC5AC	MUC5A_HUMAN Mucin-5AC OS=Homo sapiens GN=MUC5AC PE=1 SV=4	All	-1.84436	0.0346437	BALF	Label-free	Carvalho et al	1	Mucin-5AC (MUC-5AC) (Gastric mucin) (Lewis B blood group antigen) (LeB) (Major airway glycoprotein) (Mucin-5 subtype AC, tracheobronchial) (Tracheobronchial mucin) (TBM)
U3KPR7	U3KPR7	CAPNS1	U3KPR7_HUMAN Calpain small subunit 1 (Fragment) OS=Homo sapiens GN=CAPNS1 PE=1 SV=1	All	-0.425621	0.0381169	BALF	Label-free	Carvalho et al	1	NA
P30740	P30740	SERPINB1	ILEU_HUMAN Leukocyte elastase inhibitor OS=Homo sapiens GN=SERPINB1 PE=1 SV=1	All	-0.832234	0.0381437	BALF	Label-free	Carvalho et al	1	Leukocyte elastase inhibitor (LEI) (Monocyte/neutrophil elastase inhibitor) (EI) (M/NEI) (Peptidase inhibitor 2) (PI-2) (Serpin B1)
P51149	P51149	RAB7A	RAB7A_HUMAN Ras-related protein Rab-7a OS=Homo sapiens GN=RAB7A PE=1 SV=1	All	-0.467764	0.039771	BALF	Label-free	Carvalho et al	1	Ras-related protein Rab-7a
F8WEH5	F8WEH5	APEH	F8WEH5_HUMAN Acylamino-acid-releasing enzyme OS=Homo sapiens GN=APEH PE=1 SV=1	All	0.376569	0.04117	BALF	Label-free	Carvalho et al	1	NA
P60763	P60763	RAC3	RAC3_HUMAN Ras-related C3 botulinum toxin substrate 3 OS=Homo sapiens GN=RAC3 PE=1 SV=1	All	-0.414727	0.04117	BALF	Label-free	Carvalho et al	1	Ras-related C3 botulinum toxin substrate 3 (p21-Rac3)
H7C1V0	H7C1V0	CTSD	H7C1V0_HUMAN Cathepsin D (Fragment) OS=Homo sapiens GN=CTSD PE=1 SV=1	All	-0.915713	0.04117	BALF	Label-free	Carvalho et al	1	NA
A0A0A0MRB3	A0A0A0MRB3	MUC1	A0A0A0MRB3_HUMAN Mucin-1 OS=Homo sapiens GN=MUC1 PE=1 SV=1	All	-0.360942	0.04117	BALF	Label-free	Carvalho et al	1	NA
A0A087WTE1	A0A087WTE1	ITIH2	A0A087WTE1_HUMAN Inter-alpha-trypsin inhibitor heavy chain H2 OS=Homo sapiens GN=ITIH2 PE=1 SV=1	All	0.967794	0.0413046	BALF	Label-free	Carvalho et al	1	NA
P02787	P02787	TF	TRFE_HUMAN Serotransferrin OS=Homo sapiens GN=TF PE=1 SV=3	All	-0.352005	0.0413046	BALF	Label-free	Carvalho et al	1	Serotransferrin (Transferrin) (Beta-1 metal-binding globulin) (Siderophilin)
P00441	P00441	SOD1	SODC_HUMAN Superoxide dismutase [Cu-Zn] OS=Homo sapiens GN=SOD1 PE=1 SV=2	All	0.635463	0.0440551	BALF	Label-free	Carvalho et al	1	Superoxide dismutase [Cu-Zn] (EC 1.15.1.1) (Superoxide dismutase 1) (hSod1)
P29508	P29508	SERPINB3	SPB3_HUMAN Serpin B3 OS=Homo sapiens GN=SERPINB3 PE=1 SV=2	All	-1.4492	0.0440551	BALF	Label-free	Carvalho et al	1	Serpin B3 (Protein T4-A) (Squamous cell carcinoma antigen 1) (SCCA-1)
P29401	P29401	TKT	TKT_HUMAN Transketolase OS=Homo sapiens GN=TKT PE=1 SV=3	All	-1.11113	0.048442	BALF	Label-free	Carvalho et al	1	Transketolase (TK) (EC 2.2.1.1)
A0A087WU08	A0A087WU08	HP	A0A087WU08_HUMAN Haptoglobin OS=Homo sapiens GN=HP PE=1 SV=1	All	0.768953	0.000682245	BALF	Label-free	Carvalho et al	2	NA
P00739	P00739	HPR	HPTR_HUMAN Haptoglobin-related protein OS=Homo sapiens GN=HPR PE=2 SV=2	All	0.801923	0.000682245	BALF	Label-free	Carvalho et al	2	Haptoglobin-related protein
P02763	P02763	ORM1	A1AG1_HUMAN Alpha-1-acid glycoprotein 1 OS=Homo sapiens GN=ORM1 PE=1 SV=1	All	0.644533	0.000682245	BALF	Label-free	Carvalho et al	2	Alpha-1-acid glycoprotein 1 (AGP 1) (Orosomucoid-1) (OMD 1)
P80188	P80188	LCN2	NGAL_HUMAN Neutrophil gelatinase-associated lipocalin OS=Homo sapiens GN=LCN2 PE=1 SV=2	All	-1.11145	0.00133396	BALF	Label-free	Carvalho et al	2	Neutrophil gelatinase-associated lipocalin (NGAL) (25 kDa alpha-2-microglobulin-related subunit of MMP-9) (Lipocalin-2) (Oncogene 24p3) (Siderocalin LCN2) (p25)
G3V544	G3V544	SERPINA1	G3V544_HUMAN Alpha-1-antitrypsin (Fragment) OS=Homo sapiens GN=SERPINA1 PE=1 SV=1	All	0.772764	0.00171166	BALF	Label-free	Carvalho et al	2	NA
E7ER44	E7ER44	LTF	E7ER44_HUMAN Lactotransferrin OS=Homo sapiens GN=LTF PE=1 SV=1	All	-0.859881	0.00171166	BALF	Label-free	Carvalho et al	2	NA
B7ZKJ8	B7ZKJ8	ITIH4	B7ZKJ8_HUMAN ITIH4 protein OS=Homo sapiens GN=ITIH4 PE=1 SV=1	All	1.06931	0.0028507	BALF	Label-free	Carvalho et al	2	NA
P01833	P01833	PIGR	PIGR_HUMAN Polymeric immunoglobulin receptor OS=Homo sapiens GN=PIGR PE=1 SV=4	All	-1.3874	0.00513133	BALF	Label-free	Carvalho et al	2	Polymeric immunoglobulin receptor (PIgR) (Poly-Ig receptor) (Hepatocellular carcinoma-associated protein TB6) [Cleaved into: Secretory component]
G3V3A0	G3V3A0	SERPINA3	G3V3A0_HUMAN Alpha-1-antichymotrypsin OS=Homo sapiens GN=SERPINA3 PE=1 SV=1	All	0.628635	0.00578661	BALF	Label-free	Carvalho et al	2	NA
E5RII2	E5RII2	CA1	E5RII2_HUMAN Carbonic anhydrase 1 OS=Homo sapiens GN=CA1 PE=1 SV=1	All	1.08672	0.00599673	BALF	Label-free	Carvalho et al	2	NA
P19827	P19827	ITIH1	ITIH1_HUMAN Inter-alpha-trypsin inhibitor heavy chain H1 OS=Homo sapiens GN=ITIH1 PE=1 SV=3	All	0.937547	0.00663683	BALF	Label-free	Carvalho et al	2	Inter-alpha-trypsin inhibitor heavy chain H1 (ITI heavy chain H1) (ITI-HC1) (Inter-alpha-inhibitor heavy chain 1) (Inter-alpha-trypsin inhibitor complex component III) (Serum-derived hyaluronan-associated protein) (SHAP)
P02787	P02787	TF	TRFE_HUMAN Serotransferrin OS=Homo sapiens GN=TF PE=1 SV=3	All	-0.352005	0.0118095	BALF	Label-free	Carvalho et al	2	Serotransferrin (Transferrin) (Beta-1 metal-binding globulin) (Siderophilin)
P13796	P13796	LCP1	PLSL_HUMAN Plastin-2 OS=Homo sapiens GN=LCP1 PE=1 SV=6	All	-1.2331	0.0131929	BALF	Label-free	Carvalho et al	2	Plastin-2 (L-plastin) (LC64P) (Lymphocyte cytosolic protein 1) (LCP-1)
M0R009	M0R009	A1BG	M0R009_HUMAN Alpha-1B-glycoprotein (Fragment) OS=Homo sapiens GN=A1BG PE=1 SV=6	All	0.594967	0.0150133	BALF	Label-free	Carvalho et al	2	NA
F8W6P5	F8W6P5	HBB	F8W6P5_HUMAN Hemoglobin subunit beta (Fragment) OS=Homo sapiens GN=HBB PE=1 SV=1	All	0.752237	0.0163112	BALF	Label-free	Carvalho et al	2	NA
P06396	P06396	GSN	GELS_HUMAN Gelsolin OS=Homo sapiens GN=GSN PE=1 SV=1	All	-0.468271	0.0250052	BALF	Label-free	Carvalho et al	2	Gelsolin (AGEL) (Actin-depolymerizing factor) (ADF) (Brevin)
P04114	P04114	APOB	APOB_HUMAN Apolipoprotein B-100 OS=Homo sapiens GN=APOB PE=1 SV=2	All	1.58063	0.0257537	BALF	Label-free	Carvalho et al	2	Apolipoprotein B-100 (Apo B-100) [Cleaved into: Apolipoprotein B-48 (Apo B-48)]
Q8TDL5	Q8TDL5	BPIFB1	BPIB1_HUMAN BPI fold-containing family B member 1 OS=Homo sapiens GN=BPIFB1 PE=1 SV=1	All	-0.513525	0.026836	BALF	Label-free	Carvalho et al	2	BPI fold-containing family B member 1 (Long palate, lung and nasal epithelium carcinoma-associated protein 1) (Von Ebner minor salivary gland protein) (VEMSGP)
P01042	P01042	KNG1	KNG1_HUMAN Kininogen-1 OS=Homo sapiens GN=KNG1 PE=1 SV=2	All	0.701622	0.0276538	BALF	Label-free	Carvalho et al	2	Kininogen-1 (Alpha-2-thiol proteinase inhibitor) (Fitzgerald factor) (High molecular weight kininogen) (HMWK) (Williams-Fitzgerald-Flaujeac factor) [Cleaved into: Kininogen-1 heavy chain; T-kinin (Ile-Ser-Bradykinin); Bradykinin (Kallidin I); Lysyl-bradykinin (Kallidin II); Kininogen-1 light chain; Low molecular weight growth-promoting factor]
P02100	P02100	HBE1	HBE_HUMAN Hemoglobin subunit epsilon OS=Homo sapiens GN=HBE1 PE=1 SV=2	All	1.01019	0.0276538	BALF	Label-free	Carvalho et al	2	Hemoglobin subunit epsilon (Epsilon-globin) (Hemoglobin epsilon chain)
P0C0L4	P0C0L4	C4A	CO4A_HUMAN Complement C4-A OS=Homo sapiens GN=C4A PE=1 SV=2	All	0.344226	0.0280389	BALF	Label-free	Carvalho et al	2	Complement C4-A (Acidic complement C4) (C3 and PZP-like alpha-2-macroglobulin domain-containing protein 2) [Cleaved into: Complement C4 beta chain; Complement C4-A alpha chain; C4a anaphylatoxin; C4b-A; C4d-A; Complement C4 gamma chain]
G3V1N2	G3V1N2	HBA2	G3V1N2_HUMAN HCG1745306, isoform CRA_a OS=Homo sapiens GN=HBA2 PE=1 SV=1	All	0.789542	0.0280389	BALF	Label-free	Carvalho et al	2	NA
P02647	P02647	APOA1	APOA1_HUMAN Apolipoprotein A-I OS=Homo sapiens GN=APOA1 PE=1 SV=1	All	0.550601	0.0292011	BALF	Label-free	Carvalho et al	2	Apolipoprotein A-I (Apo-AI) (ApoA-I) (Apolipoprotein A1) [Cleaved into: Proapolipoprotein A-I (ProapoA-I); Truncated apolipoprotein A-I (Apolipoprotein A-I(1-242))]
P61626	P61626	LYZ	LYSC_HUMAN Lysozyme C OS=Homo sapiens GN=LYZ PE=1 SV=1	All	-0.537959	0.0292011	BALF	Label-free	Carvalho et al	2	Lysozyme C (EC 3.2.1.17) (1,4-beta-N-acetylmuramidase C)
A0A0G2JL54	A0A0G2JL54	C4B_2	A0A0G2JL54_HUMAN Complement C4-B OS=Homo sapiens GN=C4B_2 PE=1 SV=1	All	0.341539	0.0292011	BALF	Label-free	Carvalho et al	2	NA
E9PBW4	E9PBW4	HBG2	E9PBW4_HUMAN Hemoglobin subunit gamma-2 OS=Homo sapiens GN=HBG2 PE=1 SV=1	All	0.951192	0.0292011	BALF	Label-free	Carvalho et al	2	NA
A6NIW5	A6NIW5	PRDX2	A6NIW5_HUMAN Peroxiredoxin 2, isoform CRA_a OS=Homo sapiens GN=PRDX2 PE=1 SV=2	All	0.613238	0.0292011	BALF	Label-free	Carvalho et al	2	NA
A8MX94	A8MX94	GSTP1	A8MX94_HUMAN Glutathione S-transferase P OS=Homo sapiens GN=GSTP1 PE=1 SV=1	All	-0.620186	0.0292011	BALF	Label-free	Carvalho et al	2	NA
P69891	P69891	HBG1	HBG1_HUMAN Hemoglobin subunit gamma-1 OS=Homo sapiens GN=HBG1 PE=1 SV=2	All	0.968742	0.0292011	BALF	Label-free	Carvalho et al	2	Hemoglobin subunit gamma-1 (Gamma-1-globin) (Hb F Agamma) (Hemoglobin gamma-1 chain) (Hemoglobin gamma-A chain)
A0M8Q6	A0M8Q6	IGLC7	LAC7_HUMAN Ig lambda-7 chain C region OS=Homo sapiens GN=IGLC7 PE=4 SV=2	All	0.354801	0.0292011	BALF	Label-free	Carvalho et al	2	Ig lambda-7 chain C region
H9KV48	H9KV48	SERPING1	H9KV48_HUMAN Plasma protease C1 inhibitor OS=Homo sapiens GN=SERPING1 PE=1 SV=1	All	0.479734	0.0292011	BALF	Label-free	Carvalho et al	2	NA
E9PEW8	E9PEW8	HBD	E9PEW8_HUMAN Hemoglobin subunit delta (Fragment) OS=Homo sapiens GN=HBD PE=1 SV=1	All	0.693589	0.0294919	BALF	Label-free	Carvalho et al	2	NA
P0C0L5	P0C0L5	C4B	CO4B_HUMAN Complement C4-B OS=Homo sapiens GN=C4B PE=1 SV=2	All	0.333793	0.0294919	BALF	Label-free	Carvalho et al	2	Complement C4-B (Basic complement C4) (C3 and PZP-like alpha-2-macroglobulin domain-containing protein 3) [Cleaved into: Complement C4 beta chain; Complement C4-B alpha chain; C4a anaphylatoxin; C4b-B; C4d-B; Complement C4 gamma chain]
J3KS13	J3KS13	CLTC	J3KS13_HUMAN Clathrin heavy chain 1 OS=Homo sapiens GN=CLTC PE=1 SV=1	All	2.92537	3.42154e-06	BALF	Label-free	Carvalho et al	3	NA
A0A087WX41	A0A087WX41	CLTCL1	A0A087WX41_HUMAN Clathrin heavy chain 2 OS=Homo sapiens GN=CLTCL1 PE=1 SV=1	All	1.83932	5.46926e-05	BALF	Label-free	Carvalho et al	3	NA
H0YIZ1	H0YIZ1	NPC2	H0YIZ1_HUMAN Epididymal secretory protein E1 (Fragment) OS=Homo sapiens GN=NPC2 PE=1 SV=1	All	-2.76658	0.000515252	BALF	Label-free	Carvalho et al	3	NA
H0YC68	H0YC68	GSR	H0YC68_HUMAN Glutathione reductase, mitochondrial (Fragment) OS=Homo sapiens GN=GSR PE=1 SV=1	All	-2.60644	0.000664023	BALF	Label-free	Carvalho et al	3	NA
H0YCY8	H0YCY8	CTSC	H0YCY8_HUMAN Dipeptidyl peptidase 1 (Fragment) OS=Homo sapiens GN=CTSC PE=1 SV=6	All	-2.86685	0.000664023	BALF	Label-free	Carvalho et al	3	NA
Q8WUQ7	Q8WUQ7	CACTIN	CATIN_HUMAN Cactin OS=Homo sapiens GN=CACTIN PE=1 SV=3	All	3.05568	0.000664023	BALF	Label-free	Carvalho et al	3	Cactin (Renal carcinoma antigen NY-REN-24)
A6PVY5	A6PVY5	C4BPA	A6PVY5_HUMAN C4b-binding protein alpha chain (Fragment) OS=Homo sapiens GN=C4BPA PE=1 SV=1	All	3.04828	0.000664023	BALF	Label-free	Carvalho et al	3	NA
P13686	P13686	ACP5	PPA5_HUMAN Tartrate-resistant acid phosphatase type 5 OS=Homo sapiens GN=ACP5 PE=1 SV=3	All	3.34002	0.000870027	BALF	Label-free	Carvalho et al	3	Tartrate-resistant acid phosphatase type 5 (TR-AP) (EC 3.1.3.2) (Tartrate-resistant acid ATPase) (TrATPase) (Type 5 acid phosphatase)
Q9BVM4	Q9BVM4	GGACT	GGACT_HUMAN Gamma-glutamylaminecyclotransferase OS=Homo sapiens GN=GGACT PE=1 SV=2	All	2.4252	0.000870027	BALF	Label-free	Carvalho et al	3	Gamma-glutamylaminecyclotransferase (GGACT) (EC 2.3.2.4) (AIG2-like domain-containing protein 1) (Gamma-glutamylamine cyclotransferase)
Q9H9Y2	Q9H9Y2	RPF1	RPF1_HUMAN Ribosome production factor 1 OS=Homo sapiens GN=RPF1 PE=1 SV=2	All	2.08358	0.000870027	BALF	Label-free	Carvalho et al	3	Ribosome production factor 1 (Brix domain-containing protein 5) (Ribosome biogenesis protein RPF1)
C9JF35	C9JF35	NAMPT	C9JF35_HUMAN Nicotinamide phosphoribosyltransferase (Fragment) OS=Homo sapiens GN=NAMPT PE=1 SV=1	All	2.94728	0.00116872	BALF	Label-free	Carvalho et al	3	NA
A2A299	A2A299	TGM2	A2A299_HUMAN Protein-glutamine gamma-glutamyltransferase 2 (Fragment) OS=Homo sapiens GN=TGM2 PE=1 SV=6	All	-2.17244	0.00133815	BALF	Label-free	Carvalho et al	3	NA
A0A087WZV9	A0A087WZV9	DTD1	A0A087WZV9_HUMAN D-tyrosyl-tRNA(Tyr) deacylase (Fragment) OS=Homo sapiens GN=DTD1 PE=1 SV=1	All	1.98877	0.00136963	BALF	Label-free	Carvalho et al	3	NA
A0A0C4DG36	A0A0C4DG36	SFTPA1	A0A0C4DG36_HUMAN Pulmonary surfactant-associated protein A1 (Fragment) OS=Homo sapiens GN=SFTPA1 PE=4 SV=1	All	-3.21165	0.00136963	BALF	Label-free	Carvalho et al	3	NA
X6REF7	X6REF7	SFTPA2	X6REF7_HUMAN Pulmonary surfactant-associated protein A2 (Fragment) OS=Homo sapiens GN=SFTPA2 PE=4 SV=1	All	-3.21165	0.00136963	BALF	Label-free	Carvalho et al	3	NA
P12277	P12277	CKB	KCRB_HUMAN Creatine kinase B-type OS=Homo sapiens GN=CKB PE=1 SV=1	All	-1.57822	0.00164865	BALF	Label-free	Carvalho et al	3	Creatine kinase B-type (EC 2.7.3.2) (B-CK) (Creatine kinase B chain)
Q5T0D2	Q5T0D2	CMPK1	Q5T0D2_HUMAN UMP-CMP kinase OS=Homo sapiens GN=CMPK1 PE=1 SV=1	All	-2.42827	0.00172307	BALF	Label-free	Carvalho et al	3	NA
H0YMW4	H0YMW4	ANXA2	H0YMW4_HUMAN Annexin (Fragment) OS=Homo sapiens GN=ANXA2 PE=1 SV=1	All	-2.66055	0.00172307	BALF	Label-free	Carvalho et al	3	NA
Q14508	Q14508	WFDC2	WFDC2_HUMAN WAP four-disulfide core domain protein 2 OS=Homo sapiens GN=WFDC2 PE=1 SV=2	All	-3.10507	0.00172307	BALF	Label-free	Carvalho et al	3	WAP four-disulfide core domain protein 2 (Epididymal secretory protein E4) (Major epididymis-specific protein E4) (Putative protease inhibitor WAP5)
P05121	P05121	SERPINE1	PAI1_HUMAN Plasminogen activator inhibitor 1 OS=Homo sapiens GN=SERPINE1 PE=1 SV=1	All	2.69168	0.00172307	BALF	Label-free	Carvalho et al	3	Plasminogen activator inhibitor 1 (PAI) (PAI-1) (Endothelial plasminogen activator inhibitor) (Serpin E1)
K7ERZ6	K7ERZ6	LGALS3BP	K7ERZ6_HUMAN Galectin-3-binding protein OS=Homo sapiens GN=LGALS3BP PE=1 SV=1	All	-3.07101	0.00189699	BALF	Label-free	Carvalho et al	3	NA
Q5K684	Q5K684	SERPINB3	Q5K684_HUMAN SCCA1/SCCA2 fusion protein OS=Homo sapiens GN=SERPINB3 PE=1 SV=1	All	-1.28127	0.00189699	BALF	Label-free	Carvalho et al	3	NA
P15311	P15311	EZR	EZRI_HUMAN Ezrin OS=Homo sapiens GN=EZR PE=1 SV=4	All	-0.856865	0.0019991	BALF	Label-free	Carvalho et al	3	Ezrin (Cytovillin) (Villin-2) (p81)
C9J4N6	C9J4N6	IDH1	C9J4N6_HUMAN Isocitrate dehydrogenase [NADP] cytoplasmic (Fragment) OS=Homo sapiens GN=IDH1 PE=1 SV=1	All	-2.33786	0.00269538	BALF	Label-free	Carvalho et al	3	NA
B4DHQ6	B4DHQ6	SRI	B4DHQ6_HUMAN Sorcin OS=Homo sapiens GN=SRI PE=1 SV=1	All	2.23174	0.00269538	BALF	Label-free	Carvalho et al	3	NA
J3KRE2	J3KRE2	ARHGDIA	J3KRE2_HUMAN Rho GDP-dissociation inhibitor 1 OS=Homo sapiens GN=ARHGDIA PE=1 SV=1	All	-2.54971	0.00269538	BALF	Label-free	Carvalho et al	3	NA
H0YJP3	H0YJP3	WARS	H0YJP3_HUMAN Tryptophan--tRNA ligase, cytoplasmic (Fragment) OS=Homo sapiens GN=WARS PE=1 SV=1	All	-2.28778	0.00269538	BALF	Label-free	Carvalho et al	3	NA
S4R359	S4R359	HNRNPK	S4R359_HUMAN Heterogeneous nuclear ribonucleoprotein K (Fragment) OS=Homo sapiens GN=HNRNPK PE=1 SV=1	All	-2.22824	0.00280047	BALF	Label-free	Carvalho et al	3	NA
F5H7T4	F5H7T4	C1S	F5H7T4_HUMAN Complement C1s subcomponent (Fragment) OS=Homo sapiens GN=C1S PE=1 SV=1	All	3.21481	0.00285856	BALF	Label-free	Carvalho et al	3	NA
O95619	O95619	YEATS4	YETS4_HUMAN YEATS domain-containing protein 4 OS=Homo sapiens GN=YEATS4 PE=1 SV=1	All	1.82182	0.0030769	BALF	Label-free	Carvalho et al	3	NA
A0A087X2E9	A0A087X2E9	GSTP1	A0A087X2E9_HUMAN Glutathione S-transferase P (Fragment) OS=Homo sapiens GN=GSTP1 PE=1 SV=1	All	-1.56811	0.00320516	BALF	Label-free	Carvalho et al	3	NA
P30566	P30566	ADSL	PUR8_HUMAN Adenylosuccinate lyase OS=Homo sapiens GN=ADSL PE=1 SV=2	All	2.38167	0.00342819	BALF	Label-free	Carvalho et al	3	Adenylosuccinate lyase (ADSL) (ASL) (EC 4.3.2.2) (Adenylosuccinase) (ASase)
H3BRJ0	H3BRJ0	CORO1A	H3BRJ0_HUMAN Coronin (Fragment) OS=Homo sapiens GN=CORO1A PE=1 SV=1	All	-2.35041	0.00381643	BALF	Label-free	Carvalho et al	3	NA
Q5SXM8	Q5SXM8	DNLZ	DNLZ_HUMAN DNL-type zinc finger protein OS=Homo sapiens GN=DNLZ PE=1 SV=1	All	3.93512	0.00381643	BALF	Label-free	Carvalho et al	3	DNL-type zinc finger protein (Hsp70-escort protein 1) (HEP1) (mtHsp70-escort protein)
P60866	P60866	RPS20	RS20_HUMAN 40S ribosomal protein S20 OS=Homo sapiens GN=RPS20 PE=1 SV=1	All	1.85722	0.00381643	BALF	Label-free	Carvalho et al	3	40S ribosomal protein S20
A0A0A0MS14	A0A0A0MS14	IGHV1-45	A0A0A0MS14_HUMAN Protein IGHV1-45 (Fragment) OS=Homo sapiens GN=IGHV1-45 PE=1 SV=1	All	-2.32287	0.00381643	BALF	Label-free	Carvalho et al	3	Immunoglobulin heavy variable 1-45
A0A087WWP1	A0A087WWP1	IQGAP1	A0A087WWP1_HUMAN Ras GTPase-activating-like protein IQGAP1 (Fragment) OS=Homo sapiens GN=IQGAP1 PE=1 SV=1	All	-2.35255	0.00397772	BALF	Label-free	Carvalho et al	3	NA
Q5TBN5	Q5TBN5	LCP1	Q5TBN5_HUMAN Plastin-2 (Fragment) OS=Homo sapiens GN=LCP1 PE=1 SV=1	All	-2.57537	0.00430764	BALF	Label-free	Carvalho et al	3	NA
P04280	P04280	PRB1	PRP1_HUMAN Basic salivary proline-rich protein 1 OS=Homo sapiens GN=PRB1 PE=1 SV=2	All	3.11934	0.00431169	BALF	Label-free	Carvalho et al	3	Basic salivary proline-rich protein 1 (Salivary proline-rich protein) [Cleaved into: Proline-rich peptide II-2; Basic peptide IB-6; Peptide P-H]
Q5BJH1	Q5BJH1	PSAP	Q5BJH1_HUMAN PSAP protein OS=Homo sapiens GN=PSAP PE=1 SV=1	All	-2.18415	0.00453962	BALF	Label-free	Carvalho et al	3	NA
H0YF10	H0YF10	RBBP4	H0YF10_HUMAN Histone-binding protein RBBP4 (Fragment) OS=Homo sapiens GN=RBBP4 PE=1 SV=1	All	-1.99927	0.00453962	BALF	Label-free	Carvalho et al	3	NA
Q9BXS6	Q9BXS6	NUSAP1	NUSAP_HUMAN Nucleolar and spindle-associated protein 1 OS=Homo sapiens GN=NUSAP1 PE=1 SV=1	All	1.94802	0.00453962	BALF	Label-free	Carvalho et al	3	Nucleolar and spindle-associated protein 1 (NuSAP)
I3L3D5	I3L3D5	PFN1	I3L3D5_HUMAN Profilin-1 (Fragment) OS=Homo sapiens GN=PFN1 PE=1 SV=1	All	-1.59064	0.00453962	BALF	Label-free	Carvalho et al	3	NA
P01833	P01833	PIGR	PIGR_HUMAN Polymeric immunoglobulin receptor OS=Homo sapiens GN=PIGR PE=1 SV=4	All	-1.5572	0.00453962	BALF	Label-free	Carvalho et al	3	Polymeric immunoglobulin receptor (PIgR) (Poly-Ig receptor) (Hepatocellular carcinoma-associated protein TB6) [Cleaved into: Secretory component]
P08311	P08311	CTSG	CATG_HUMAN Cathepsin G OS=Homo sapiens GN=CTSG PE=1 SV=2	All	-1.61383	0.00479813	BALF	Label-free	Carvalho et al	3	Cathepsin G (CG) (EC 3.4.21.20)
P43353	P43353	ALDH3B1	AL3B1_HUMAN Aldehyde dehydrogenase family 3 member B1 OS=Homo sapiens GN=ALDH3B1 PE=1 SV=1	All	-2.03065	0.00495539	BALF	Label-free	Carvalho et al	3	Aldehyde dehydrogenase family 3 member B1 (EC 1.2.1.5) (Aldehyde dehydrogenase 7)
B1ALD9	B1ALD9	POSTN	B1ALD9_HUMAN Periostin OS=Homo sapiens GN=POSTN PE=1 SV=1	All	1.78982	0.00495539	BALF	Label-free	Carvalho et al	3	NA
F5H2D0	F5H2D0	C1R	F5H2D0_HUMAN Complement C1r subcomponent OS=Homo sapiens GN=C1R PE=1 SV=3	All	1.39063	0.00495539	BALF	Label-free	Carvalho et al	3	NA
P48594	P48594	SERPINB4	SPB4_HUMAN Serpin B4 OS=Homo sapiens GN=SERPINB4 PE=1 SV=2	All	-1.1071	0.00499534	BALF	Label-free	Carvalho et al	3	Serpin B4 (Leupin) (Peptidase inhibitor 11) (PI-11) (Squamous cell carcinoma antigen 2) (SCCA-2)
M0QYL3	M0QYL3	HNRNPM	M0QYL3_HUMAN Heterogeneous nuclear ribonucleoprotein M (Fragment) OS=Homo sapiens GN=HNRNPM PE=1 SV=1	All	2.62965	0.00499534	BALF	Label-free	Carvalho et al	3	NA
Q9ULZ3	Q9ULZ3	PYCARD	ASC_HUMAN Apoptosis-associated speck-like protein containing a CARD OS=Homo sapiens GN=PYCARD PE=1 SV=2	All	-1.95632	0.00510099	BALF	Label-free	Carvalho et al	3	Apoptosis-associated speck-like protein containing a CARD (hASC) (Caspase recruitment domain-containing protein 5) (PYD and CARD domain-containing protein) (Target of methylation-induced silencing 1)
Q96GG9	Q96GG9	DCUN1D1	DCNL1_HUMAN DCN1-like protein 1 OS=Homo sapiens GN=DCUN1D1 PE=1 SV=1	All	2.9853	0.00510099	BALF	Label-free	Carvalho et al	3	DCN1-like protein 1 (DCUN1 domain-containing protein 1) (Defective in cullin neddylation protein 1-like protein 1) (Squamous cell carcinoma-related oncogene)
H3BQB1	H3BQB1	APRT	H3BQB1_HUMAN Adenine phosphoribosyltransferase (Fragment) OS=Homo sapiens GN=APRT PE=1 SV=1	All	-2.15474	0.00521287	BALF	Label-free	Carvalho et al	3	NA
P01031	P01031	C5	CO5_HUMAN Complement C5 OS=Homo sapiens GN=C5 PE=1 SV=4	All	1.22569	0.0052881	BALF	Label-free	Carvalho et al	3	Complement C5 (C3 and PZP-like alpha-2-macroglobulin domain-containing protein 4) [Cleaved into: Complement C5 beta chain; Complement C5 alpha chain; C5a anaphylatoxin; Complement C5 alpha' chain]
Q5JP01	Q5JP01	RBBP7	Q5JP01_HUMAN Histone-binding protein RBBP7 (Fragment) OS=Homo sapiens GN=RBBP7 PE=1 SV=1	All	-1.87554	0.0052881	BALF	Label-free	Carvalho et al	3	NA
P80188	P80188	LCN2	NGAL_HUMAN Neutrophil gelatinase-associated lipocalin OS=Homo sapiens GN=LCN2 PE=1 SV=2	All	-1.88409	0.00578833	BALF	Label-free	Carvalho et al	3	Neutrophil gelatinase-associated lipocalin (NGAL) (25 kDa alpha-2-microglobulin-related subunit of MMP-9) (Lipocalin-2) (Oncogene 24p3) (Siderocalin LCN2) (p25)
F5H571	F5H571	USP5	F5H571_HUMAN Ubiquitin carboxyl-terminal hydrolase 5 (Fragment) OS=Homo sapiens GN=USP5 PE=1 SV=1	All	2.74933	0.00578833	BALF	Label-free	Carvalho et al	3	NA
P0C0L4	P0C0L4	C4A	CO4A_HUMAN Complement C4-A OS=Homo sapiens GN=C4A PE=1 SV=2	All	0.974908	0.00578833	BALF	Label-free	Carvalho et al	3	Complement C4-A (Acidic complement C4) (C3 and PZP-like alpha-2-macroglobulin domain-containing protein 2) [Cleaved into: Complement C4 beta chain; Complement C4-A alpha chain; C4a anaphylatoxin; C4b-A; C4d-A; Complement C4 gamma chain]
B0YJC5	B0YJC5	VIM	B0YJC5_HUMAN Vimentin OS=Homo sapiens GN=VIM PE=1 SV=1	All	-1.96121	0.00578833	BALF	Label-free	Carvalho et al	3	NA
F8WDW3	F8WDW3	ARPC4	F8WDW3_HUMAN Actin-related protein 2/3 complex subunit 4 OS=Homo sapiens GN=ARPC4 PE=4 SV=1	All	1.77065	0.00578833	BALF	Label-free	Carvalho et al	3	NA
F8WE39	F8WE39	ARPC4-TTLL3	F8WE39_HUMAN Protein ARPC4-TTLL3 OS=Homo sapiens GN=ARPC4-TTLL3 PE=4 SV=1	All	1.77065	0.00578833	BALF	Label-free	Carvalho et al	3	NA
P17568	P17568	NDUFB7	NDUB7_HUMAN NADH dehydrogenase [ubiquinone] 1 beta subcomplex subunit 7 OS=Homo sapiens GN=NDUFB7 PE=1 SV=4	All	3.88565	0.00578833	BALF	Label-free	Carvalho et al	3	NADH dehydrogenase [ubiquinone] 1 beta subcomplex subunit 7 (Cell adhesion protein SQM1) (Complex I-B18) (CI-B18) (NADH-ubiquinone oxidoreductase B18 subunit)
F8W835	F8W835	PRPH	F8W835_HUMAN Peripherin (Fragment) OS=Homo sapiens GN=PRPH PE=1 SV=2	All	-2.09234	0.00593581	BALF	Label-free	Carvalho et al	3	NA
Q5T3N0	Q5T3N0	ANXA1	Q5T3N0_HUMAN Annexin (Fragment) OS=Homo sapiens GN=ANXA1 PE=1 SV=1	All	-2.56297	0.00593581	BALF	Label-free	Carvalho et al	3	NA
F8VQX6	F8VQX6	METTL7A	F8VQX6_HUMAN Methyltransferase-like protein 7A (Fragment) OS=Homo sapiens GN=METTL7A PE=1 SV=1	All	1.86164	0.00602412	BALF	Label-free	Carvalho et al	3	NA
A0A0G2JL54	A0A0G2JL54	C4B_2	A0A0G2JL54_HUMAN Complement C4-B OS=Homo sapiens GN=C4B_2 PE=1 SV=1	All	0.967557	0.00602412	BALF	Label-free	Carvalho et al	3	NA
C9JIF9	C9JIF9	APEH	C9JIF9_HUMAN Acylamino-acid-releasing enzyme OS=Homo sapiens GN=APEH PE=1 SV=1	All	1.67632	0.00602412	BALF	Label-free	Carvalho et al	3	NA
Q9H9B4	Q9H9B4	SFXN1	SFXN1_HUMAN Sideroflexin-1 OS=Homo sapiens GN=SFXN1 PE=1 SV=4	All	2.54377	0.00602412	BALF	Label-free	Carvalho et al	3	Sideroflexin-1 (Tricarboxylate carrier protein) (TCC)
P01019	P01019	AGT	ANGT_HUMAN Angiotensinogen OS=Homo sapiens GN=AGT PE=1 SV=1	All	0.892528	0.00609127	BALF	Label-free	Carvalho et al	3	Angiotensinogen (Serpin A8) [Cleaved into: Angiotensin-1 (Angiotensin 1-10) (Angiotensin I) (Ang I); Angiotensin-2 (Angiotensin 1-8) (Angiotensin II) (Ang II); Angiotensin-3 (Angiotensin 2-8) (Angiotensin III) (Ang III) (Des-Asp[1]-angiotensin II); Angiotensin-4 (Angiotensin 3-8) (Angiotensin IV) (Ang IV); Angiotensin 1-9; Angiotensin 1-7; Angiotensin 1-5; Angiotensin 1-4]
P35914	P35914	HMGCL	HMGCL_HUMAN Hydroxymethylglutaryl-CoA lyase, mitochondrial OS=Homo sapiens GN=HMGCL PE=1 SV=2	All	2.84927	0.00611575	BALF	Label-free	Carvalho et al	3	Hydroxymethylglutaryl-CoA lyase, mitochondrial (HL) (HMG-CoA lyase) (EC 4.1.3.4) (3-hydroxy-3-methylglutarate-CoA lyase)
G3V595	G3V595	SERPINA3	G3V595_HUMAN Alpha-1-antichymotrypsin (Fragment) OS=Homo sapiens GN=SERPINA3 PE=1 SV=3	All	0.889693	0.00623983	BALF	Label-free	Carvalho et al	3	NA
P08118	P08118	MSMB	MSMB_HUMAN Beta-microseminoprotein OS=Homo sapiens GN=MSMB PE=1 SV=1	All	-2.94558	0.00625461	BALF	Label-free	Carvalho et al	3	Beta-microseminoprotein (Immunoglobulin-binding factor) (IGBF) (PN44) (Prostate secreted seminal plasma protein) (Prostate secretory protein of 94 amino acids) (PSP-94) (PSP94) (Seminal plasma beta-inhibin)
F8VQ14	F8VQ14	CCT2	F8VQ14_HUMAN T-complex protein 1 subunit beta OS=Homo sapiens GN=CCT2 PE=1 SV=1	All	1.73142	0.00632604	BALF	Label-free	Carvalho et al	3	NA
B1ALA7	B1ALA7	PRPS1	B1ALA7_HUMAN Ribose-phosphate pyrophosphokinase 1 OS=Homo sapiens GN=PRPS1 PE=1 SV=1	All	-2.17464	0.00632604	BALF	Label-free	Carvalho et al	3	NA
P63267	P63267	ACTG2	ACTH_HUMAN Actin, gamma-enteric smooth muscle OS=Homo sapiens GN=ACTG2 PE=1 SV=1	All	-0.944498	0.00632604	BALF	Label-free	Carvalho et al	3	Actin, gamma-enteric smooth muscle (Alpha-actin-3) (Gamma-2-actin) (Smooth muscle gamma-actin)
C9J9S3	C9J9S3	PPP1CB	C9J9S3_HUMAN Serine/threonine-protein phosphatase (Fragment) OS=Homo sapiens GN=PPP1CB PE=1 SV=1	All	-1.62409	0.00632604	BALF	Label-free	Carvalho et al	3	NA
E9PJF0	E9PJF0	MAPK3	E9PJF0_HUMAN Mitogen-activated protein kinase OS=Homo sapiens GN=MAPK3 PE=1 SV=1	All	1.35539	0.00632604	BALF	Label-free	Carvalho et al	3	NA
P62736	P62736	ACTA2	ACTA_HUMAN Actin, aortic smooth muscle OS=Homo sapiens GN=ACTA2 PE=1 SV=1	All	-0.923689	0.00632604	BALF	Label-free	Carvalho et al	3	Actin, aortic smooth muscle (Alpha-actin-2) (Cell growth-inhibiting gene 46 protein)
P68032	P68032	ACTC1	ACTC_HUMAN Actin, alpha cardiac muscle 1 OS=Homo sapiens GN=ACTC1 PE=1 SV=1	All	-0.923689	0.00632604	BALF	Label-free	Carvalho et al	3	Actin, alpha cardiac muscle 1 (Alpha-cardiac actin)
P68133	P68133	ACTA1	ACTS_HUMAN Actin, alpha skeletal muscle OS=Homo sapiens GN=ACTA1 PE=1 SV=1	All	-0.923689	0.00632604	BALF	Label-free	Carvalho et al	3	Actin, alpha skeletal muscle (Alpha-actin-1)
H0Y789	H0Y789	TIMP1	H0Y789_HUMAN Metalloproteinase inhibitor 1 (Fragment) OS=Homo sapiens GN=TIMP1 PE=1 SV=1	All	-2.21802	0.00632604	BALF	Label-free	Carvalho et al	3	NA
F8VYN5	F8VYN5	HNRNPA1	F8VYN5_HUMAN Heterogeneous nuclear ribonucleoprotein A1 (Fragment) OS=Homo sapiens GN=HNRNPA1 PE=1 SV=1	All	-1.92101	0.00687383	BALF	Label-free	Carvalho et al	3	NA
Q7KZF4	Q7KZF4	SND1	SND1_HUMAN Staphylococcal nuclease domain-containing protein 1 OS=Homo sapiens GN=SND1 PE=1 SV=1	All	1.56247	0.00732453	BALF	Label-free	Carvalho et al	3	Staphylococcal nuclease domain-containing protein 1 (100 kDa coactivator) (EBNA2 coactivator p100) (Tudor domain-containing protein 11) (p100 co-activator)
D6RF05	D6RF05	HARS	D6RF05_HUMAN Histidine--tRNA ligase, cytoplasmic OS=Homo sapiens GN=HARS PE=1 SV=1	All	-2.22745	0.00738201	BALF	Label-free	Carvalho et al	3	NA
K7EJH8	K7EJH8	ACTN4	K7EJH8_HUMAN Alpha-actinin-4 (Fragment) OS=Homo sapiens GN=ACTN4 PE=1 SV=1	All	-1.99834	0.0077812	BALF	Label-free	Carvalho et al	3	NA
Q9NQR4	Q9NQR4	NIT2	NIT2_HUMAN Omega-amidase NIT2 OS=Homo sapiens GN=NIT2 PE=1 SV=1	All	-1.7636	0.0077812	BALF	Label-free	Carvalho et al	3	Omega-amidase NIT2 (EC 3.5.1.3) (Nitrilase homolog 2)
J3QSD8	J3QSD8	LPO	J3QSD8_HUMAN Lactoperoxidase (Fragment) OS=Homo sapiens GN=LPO PE=1 SV=1	All	1.61963	0.00802554	BALF	Label-free	Carvalho et al	3	NA
P38117	P38117	ETFB	ETFB_HUMAN Electron transfer flavoprotein subunit beta OS=Homo sapiens GN=ETFB PE=1 SV=3	All	2.1922	0.00802554	BALF	Label-free	Carvalho et al	3	Electron transfer flavoprotein subunit beta (Beta-ETF)
H0YC77	H0YC77	ANXA6	H0YC77_HUMAN Annexin (Fragment) OS=Homo sapiens GN=ANXA6 PE=1 SV=1	All	-2.92489	0.00816601	BALF	Label-free	Carvalho et al	3	NA
A0A0C4DGH5	A0A0C4DGH5	CAND1	A0A0C4DGH5_HUMAN Cullin-associated NEDD8-dissociated protein 1 (Fragment) OS=Homo sapiens GN=CAND1 PE=1 SV=1	All	1.51649	0.00828683	BALF	Label-free	Carvalho et al	3	NA
P05362	P05362	ICAM1	ICAM1_HUMAN Intercellular adhesion molecule 1 OS=Homo sapiens GN=ICAM1 PE=1 SV=2	All	-1.91323	0.00828683	BALF	Label-free	Carvalho et al	3	Intercellular adhesion molecule 1 (ICAM-1) (Major group rhinovirus receptor) (CD antigen CD54)
P0C0L5	P0C0L5	C4B	CO4B_HUMAN Complement C4-B OS=Homo sapiens GN=C4B PE=1 SV=2	All	0.918214	0.00829447	BALF	Label-free	Carvalho et al	3	Complement C4-B (Basic complement C4) (C3 and PZP-like alpha-2-macroglobulin domain-containing protein 3) [Cleaved into: Complement C4 beta chain; Complement C4-B alpha chain; C4a anaphylatoxin; C4b-B; C4d-B; Complement C4 gamma chain]
P01903	P01903	HLA-DRA	DRA_HUMAN HLA class II histocompatibility antigen, DR alpha chain OS=Homo sapiens GN=HLA-DRA PE=1 SV=1	All	-1.73037	0.00831942	BALF	Label-free	Carvalho et al	3	HLA class II histocompatibility antigen, DR alpha chain (MHC class II antigen DRA)
B4DJC3	B4DJC3	H2AFY	B4DJC3_HUMAN Histone H2A OS=Homo sapiens GN=H2AFY PE=1 SV=1	All	-1.69539	0.00831942	BALF	Label-free	Carvalho et al	3	NA
H0YE82	H0YE82	NAGK	H0YE82_HUMAN N-acetyl-D-glucosamine kinase (Fragment) OS=Homo sapiens GN=NAGK PE=1 SV=2	All	-1.94739	0.00831942	BALF	Label-free	Carvalho et al	3	NA
J3KRH2	J3KRH2	HP	J3KRH2_HUMAN Haptoglobin (Fragment) OS=Homo sapiens GN=HP PE=1 SV=1	All	2.04008	0.00831942	BALF	Label-free	Carvalho et al	3	NA
G3V4X8	G3V4X8	SNW1	G3V4X8_HUMAN SNW domain-containing protein 1 OS=Homo sapiens GN=SNW1 PE=1 SV=1	All	2.11272	0.00831942	BALF	Label-free	Carvalho et al	3	NA
Q96NY7	Q96NY7	CLIC6	CLIC6_HUMAN Chloride intracellular channel protein 6 OS=Homo sapiens GN=CLIC6 PE=2 SV=3	All	1.51549	0.00831942	BALF	Label-free	Carvalho et al	3	Chloride intracellular channel protein 6 (Parchorin)
Q9BRF8	Q9BRF8	CPPED1	CPPED_HUMAN Serine/threonine-protein phosphatase CPPED1 OS=Homo sapiens GN=CPPED1 PE=1 SV=3	All	1.16139	0.00831942	BALF	Label-free	Carvalho et al	3	Serine/threonine-protein phosphatase CPPED1 (EC 3.1.3.16) (Calcineurin-like phosphoesterase domain-containing protein 1) (Complete S-transactivated protein 1)
A0A087WXF0	A0A087WXF0	MECP2	A0A087WXF0_HUMAN Methyl-CpG-binding protein 2 OS=Homo sapiens GN=MECP2 PE=1 SV=1	All	1.84447	0.00831942	BALF	Label-free	Carvalho et al	3	NA
E9PQZ1	E9PQZ1	EEF1D	E9PQZ1_HUMAN Elongation factor 1-delta OS=Homo sapiens GN=EEF1D PE=1 SV=1	All	-1.63244	0.00841393	BALF	Label-free	Carvalho et al	3	NA
C9IZW7	C9IZW7	FAM3D	C9IZW7_HUMAN Protein FAM3D (Fragment) OS=Homo sapiens GN=FAM3D PE=1 SV=1	All	-1.59087	0.00841393	BALF	Label-free	Carvalho et al	3	NA
H6UYS7	H6UYS7	SNCA	H6UYS7_HUMAN Alpha-synuclein OS=Homo sapiens GN=SNCA PE=1 SV=1	All	3.00553	0.00855737	BALF	Label-free	Carvalho et al	3	NA
D6RIZ7	D6RIZ7	CCT5	D6RIZ7_HUMAN T-complex protein 1 subunit epsilon OS=Homo sapiens GN=CCT5 PE=1 SV=1	All	1.47358	0.00855737	BALF	Label-free	Carvalho et al	3	NA
P06396	P06396	GSN	GELS_HUMAN Gelsolin OS=Homo sapiens GN=GSN PE=1 SV=1	All	-0.668947	0.00866025	BALF	Label-free	Carvalho et al	3	Gelsolin (AGEL) (Actin-depolymerizing factor) (ADF) (Brevin)
H0YES8	H0YES8	RPS3	H0YES8_HUMAN 40S ribosomal protein S3 (Fragment) OS=Homo sapiens GN=RPS3 PE=1 SV=1	All	-1.99058	0.00866025	BALF	Label-free	Carvalho et al	3	NA
F8W1I5	F8W1I5	MYL6B	F8W1I5_HUMAN Myosin light chain 6B OS=Homo sapiens GN=MYL6B PE=1 SV=1	All	-2.10287	0.00922869	BALF	Label-free	Carvalho et al	3	NA
F8WE84	F8WE84	ACTR3	F8WE84_HUMAN Actin-related protein 3 OS=Homo sapiens GN=ACTR3 PE=1 SV=1	All	-2.40762	0.00922869	BALF	Label-free	Carvalho et al	3	NA
M0QX98	M0QX98	CEACAM5	M0QX98_HUMAN Carcinoembryonic antigen-related cell adhesion molecule 5 (Fragment) OS=Homo sapiens GN=CEACAM5 PE=4 SV=1	All	2.15423	0.00934896	BALF	Label-free	Carvalho et al	3	NA
Q15642	Q15642	TRIP10	CIP4_HUMAN Cdc42-interacting protein 4 OS=Homo sapiens GN=TRIP10 PE=1 SV=3	All	2.46986	0.00945517	BALF	Label-free	Carvalho et al	3	Cdc42-interacting protein 4 (Protein Felic) (Salt tolerant protein) (hSTP) (Thyroid receptor-interacting protein 10) (TR-interacting protein 10) (TRIP-10)
A0A087WUJ7	A0A087WUJ7	N/A	A0A087WUJ7_HUMAN Uncharacterized protein OS=Homo sapiens PE=4 SV=1	All	1.49318	0.00958608	BALF	Label-free	Carvalho et al	3	NA
Q9NVH1	Q9NVH1	DNAJC11	DJC11_HUMAN DnaJ homolog subfamily C member 11 OS=Homo sapiens GN=DNAJC11 PE=1 SV=2	All	2.95073	0.00959712	BALF	Label-free	Carvalho et al	3	DnaJ homolog subfamily C member 11
P01591	P01591	JCHAIN	IGJ_HUMAN Immunoglobulin J chain OS=Homo sapiens GN=JCHAIN PE=1 SV=4	All	-1.26991	0.00963973	BALF	Label-free	Carvalho et al	3	Immunoglobulin J chain (Joining chain of multimeric IgA and IgM)
H0YJN8	H0YJN8	GSTZ1	H0YJN8_HUMAN Maleylacetoacetate isomerase (Fragment) OS=Homo sapiens GN=GSTZ1 PE=1 SV=1	All	1.55405	0.0102376	BALF	Label-free	Carvalho et al	3	NA
H0YJR1	H0YJR1	PRPF39	H0YJR1_HUMAN Pre-mRNA-processing factor 39 (Fragment) OS=Homo sapiens GN=PRPF39 PE=4 SV=1	All	2.96962	0.0102812	BALF	Label-free	Carvalho et al	3	NA
P16930	P16930	FAH	FAAA_HUMAN Fumarylacetoacetase OS=Homo sapiens GN=FAH PE=1 SV=2	All	2.5257	0.010291	BALF	Label-free	Carvalho et al	3	Fumarylacetoacetase (FAA) (EC 3.7.1.2) (Beta-diketonase) (Fumarylacetoacetate hydrolase)
P04899	P04899	GNAI2	GNAI2_HUMAN Guanine nucleotide-binding protein G(i) subunit alpha-2 OS=Homo sapiens GN=GNAI2 PE=1 SV=3	All	1.31389	0.0116749	BALF	Label-free	Carvalho et al	3	Guanine nucleotide-binding protein G(i) subunit alpha-2 (Adenylate cyclase-inhibiting G alpha protein)
Q32P51	Q32P51	HNRNPA1L2	RA1L2_HUMAN Heterogeneous nuclear ribonucleoprotein A1-like 2 OS=Homo sapiens GN=HNRNPA1L2 PE=2 SV=2	All	-1.53433	0.0116826	BALF	Label-free	Carvalho et al	3	Heterogeneous nuclear ribonucleoprotein A1-like 2 (hnRNP A1-like 2) (hnRNP core protein A1-like 2)
P48448	P48448	ALDH3B2	AL3B2_HUMAN Aldehyde dehydrogenase family 3 member B2 OS=Homo sapiens GN=ALDH3B2 PE=2 SV=3	All	-1.80474	0.0118173	BALF	Label-free	Carvalho et al	3	Aldehyde dehydrogenase family 3 member B2 (EC 1.2.1.5) (Aldehyde dehydrogenase 8)
J3KTC3	J3KTC3	HPR	J3KTC3_HUMAN Haptoglobin-related protein OS=Homo sapiens GN=HPR PE=1 SV=1	All	2.02493	0.0118173	BALF	Label-free	Carvalho et al	3	NA
Q6P5S2	Q6P5S2	LEG1	LEG1H_HUMAN Protein LEG1 homolog OS=Homo sapiens GN=LEG1 PE=1 SV=2	All	-1.93486	0.0121077	BALF	Label-free	Carvalho et al	3	Protein LEG1 homolog
Q9Y266	Q9Y266	NUDC	NUDC_HUMAN Nuclear migration protein nudC OS=Homo sapiens GN=NUDC PE=1 SV=1	All	1.0463	0.0121689	BALF	Label-free	Carvalho et al	3	Nuclear migration protein nudC (Nuclear distribution protein C homolog)
P25774	P25774	CTSS	CATS_HUMAN Cathepsin S OS=Homo sapiens GN=CTSS PE=1 SV=3	All	-1.7428	0.0121689	BALF	Label-free	Carvalho et al	3	Cathepsin S (EC 3.4.22.27)
P03973	P03973	SLPI	SLPI_HUMAN Antileukoproteinase OS=Homo sapiens GN=SLPI PE=1 SV=2	All	-2.1364	0.0121716	BALF	Label-free	Carvalho et al	3	Antileukoproteinase (ALP) (BLPI) (HUSI-1) (Mucus proteinase inhibitor) (MPI) (Protease inhibitor WAP4) (Secretory leukocyte protease inhibitor) (Seminal proteinase inhibitor) (WAP four-disulfide core domain protein 4)
A5A3E0	A5A3E0	POTEF	POTEF_HUMAN POTE ankyrin domain family member F OS=Homo sapiens GN=POTEF PE=1 SV=2	All	-0.794048	0.0122596	BALF	Label-free	Carvalho et al	3	POTE ankyrin domain family member F (ANKRD26-like family C member 1B) (Chimeric POTE-actin protein)
O43790	O43790	KRT86	KRT86_HUMAN Keratin, type II cuticular Hb6 OS=Homo sapiens GN=KRT86 PE=1 SV=1	All	1.43148	0.0128352	BALF	Label-free	Carvalho et al	3	Keratin, type II cuticular Hb6 (Hair keratin K2.11) (Keratin-86) (K86) (Type II hair keratin Hb6) (Type-II keratin Kb26)
O43852	O43852	CALU	CALU_HUMAN Calumenin OS=Homo sapiens GN=CALU PE=1 SV=2	All	2.67584	0.0128352	BALF	Label-free	Carvalho et al	3	Calumenin (Crocalbin) (IEF SSP 9302)
Q9NQ48	Q9NQ48	LZTFL1	LZTL1_HUMAN Leucine zipper transcription factor-like protein 1 OS=Homo sapiens GN=LZTFL1 PE=1 SV=1	All	-1.32579	0.0128518	BALF	Label-free	Carvalho et al	3	Leucine zipper transcription factor-like protein 1
F8W888	F8W888	TKT	F8W888_HUMAN Transketolase OS=Homo sapiens GN=TKT PE=1 SV=1	All	-2.093	0.0128518	BALF	Label-free	Carvalho et al	3	NA
P22492	P22492	HIST1H1T	H1T_HUMAN Histone H1t OS=Homo sapiens GN=HIST1H1T PE=2 SV=4	All	-1.95667	0.0128518	BALF	Label-free	Carvalho et al	3	Histone H1t (Testicular H1 histone)
O60547	O60547	GMDS	GMDS_HUMAN GDP-mannose 4,6 dehydratase OS=Homo sapiens GN=GMDS PE=1 SV=1	All	2.00793	0.0128518	BALF	Label-free	Carvalho et al	3	GDP-mannose 4,6 dehydratase (EC 4.2.1.47) (GDP-D-mannose dehydratase) (GMD)
D6RAF8	D6RAF8	HNRNPD	D6RAF8_HUMAN Heterogeneous nuclear ribonucleoprotein D0 (Fragment) OS=Homo sapiens GN=HNRNPD PE=1 SV=1	All	-1.78241	0.0129572	BALF	Label-free	Carvalho et al	3	NA
P59665	P59665	DEFA1	DEF1_HUMAN Neutrophil defensin 1 OS=Homo sapiens GN=DEFA1 PE=1 SV=1	All	-2.16873	0.0129572	BALF	Label-free	Carvalho et al	3	Neutrophil defensin 1 (Defensin, alpha 1) (HNP-1) (HP-1) (HP1) [Cleaved into: HP 1-56; Neutrophil defensin 2 (HNP-2) (HP-2) (HP2)]
P59666	P59666	DEFA3	DEF3_HUMAN Neutrophil defensin 3 OS=Homo sapiens GN=DEFA3 PE=1 SV=1	All	-2.16873	0.0129572	BALF	Label-free	Carvalho et al	3	Neutrophil defensin 3 (Defensin, alpha 3) (HNP-3) (HP-3) (HP3) [Cleaved into: HP 3-56; Neutrophil defensin 2 (HNP-2) (HP-2) (HP2)]
H0YKS0	H0YKS0	PSMA4	H0YKS0_HUMAN Proteasome subunit alpha type-4 (Fragment) OS=Homo sapiens GN=PSMA4 PE=1 SV=1	All	-1.57405	0.0129572	BALF	Label-free	Carvalho et al	3	NA
Q6S8J3	Q6S8J3	POTEE	POTEE_HUMAN POTE ankyrin domain family member E OS=Homo sapiens GN=POTEE PE=1 SV=3	All	-0.710568	0.0137031	BALF	Label-free	Carvalho et al	3	POTE ankyrin domain family member E (ANKRD26-like family C member 1A) (Prostate, ovary, testis-expressed protein on chromosome 2) (POTE-2)
P78385	P78385	KRT83	KRT83_HUMAN Keratin, type II cuticular Hb3 OS=Homo sapiens GN=KRT83 PE=1 SV=2	All	1.41337	0.0137031	BALF	Label-free	Carvalho et al	3	Keratin, type II cuticular Hb3 (Hair keratin K2.10) (Keratin-83) (K83) (Type II hair keratin Hb3) (Type-II keratin Kb23)
Q14533	Q14533	KRT81	KRT81_HUMAN Keratin, type II cuticular Hb1 OS=Homo sapiens GN=KRT81 PE=1 SV=3	All	1.41337	0.0137031	BALF	Label-free	Carvalho et al	3	Keratin, type II cuticular Hb1 (Hair keratin K2.9) (Keratin, hair, basic, 1) (Keratin-81) (K81) (Metastatic lymph node 137 gene protein) (MLN 137) (Type II hair keratin Hb1) (Type-II keratin Kb21) (ghHKb1) (ghHb1)
Q562R1	Q562R1	ACTBL2	ACTBL_HUMAN Beta-actin-like protein 2 OS=Homo sapiens GN=ACTBL2 PE=1 SV=2	All	-1.01592	0.0140617	BALF	Label-free	Carvalho et al	3	Beta-actin-like protein 2 (Kappa-actin)
P68431	P68431	HIST1H3A	H31_HUMAN Histone H3.1 OS=Homo sapiens GN=HIST1H3A PE=1 SV=2	All	-1.378	0.0140617	BALF	Label-free	Carvalho et al	3	Histone H3.1 (Histone H3/a) (Histone H3/b) (Histone H3/c) (Histone H3/d) (Histone H3/f) (Histone H3/h) (Histone H3/i) (Histone H3/j) (Histone H3/k) (Histone H3/l)
P00492	P00492	HPRT1	HPRT_HUMAN Hypoxanthine-guanine phosphoribosyltransferase OS=Homo sapiens GN=HPRT1 PE=1 SV=2	All	1.02467	0.0141518	BALF	Label-free	Carvalho et al	3	Hypoxanthine-guanine phosphoribosyltransferase (HGPRT) (HGPRTase) (EC 2.4.2.8)
B1AVQ7	B1AVQ7	MUC1	B1AVQ7_HUMAN Mucin-1 OS=Homo sapiens GN=MUC1 PE=1 SV=1	All	-2.07027	0.0141518	BALF	Label-free	Carvalho et al	3	NA
A0A0G2JQ00	A0A0G2JQ00	HLA-DRB1	A0A0G2JQ00_HUMAN HLA class II histocompatibility antigen, DRB1-16 beta chain OS=Homo sapiens GN=HLA-DRB1 PE=1 SV=1	All	-1.4984	0.0143986	BALF	Label-free	Carvalho et al	3	NA
H9KV48	H9KV48	SERPING1	H9KV48_HUMAN Plasma protease C1 inhibitor OS=Homo sapiens GN=SERPING1 PE=1 SV=1	All	0.749438	0.0145916	BALF	Label-free	Carvalho et al	3	NA
P20160	P20160	AZU1	CAP7_HUMAN Azurocidin OS=Homo sapiens GN=AZU1 PE=1 SV=3	All	-1.90956	0.0146541	BALF	Label-free	Carvalho et al	3	Azurocidin (Cationic antimicrobial protein CAP37) (Heparin-binding protein) (HBP) (hHBP)
H0YJ11	H0YJ11	ACTN1	H0YJ11_HUMAN Alpha-actinin-1 (Fragment) OS=Homo sapiens GN=ACTN1 PE=1 SV=1	All	-1.42711	0.0146541	BALF	Label-free	Carvalho et al	3	NA
P53004	P53004	BLVRA	BIEA_HUMAN Biliverdin reductase A OS=Homo sapiens GN=BLVRA PE=1 SV=2	All	1.7287	0.0148719	BALF	Label-free	Carvalho et al	3	Biliverdin reductase A (BVR A) (EC 1.3.1.24) (Biliverdin-IX alpha-reductase)
Q07021	Q07021	C1QBP	C1QBP_HUMAN Complement component 1 Q subcomponent-binding protein, mitochondrial OS=Homo sapiens GN=C1QBP PE=1 SV=1	All	1.75707	0.0148942	BALF	Label-free	Carvalho et al	3	Complement component 1 Q subcomponent-binding protein, mitochondrial (ASF/SF2-associated protein p32) (Glycoprotein gC1qBP) (C1qBP) (Hyaluronan-binding protein 1) (Mitochondrial matrix protein p32) (gC1q-R protein) (p33)
J3QSF7	J3QSF7	MPO	J3QSF7_HUMAN Myeloperoxidase (Fragment) OS=Homo sapiens GN=MPO PE=1 SV=6	All	-2.29347	0.0148942	BALF	Label-free	Carvalho et al	3	NA
P26038	P26038	MSN	MOES_HUMAN Moesin OS=Homo sapiens GN=MSN PE=1 SV=3	All	-0.719489	0.0148942	BALF	Label-free	Carvalho et al	3	Moesin (Membrane-organizing extension spike protein)
Q15834	Q15834	CCDC85B	CC85B_HUMAN Coiled-coil domain-containing protein 85B OS=Homo sapiens GN=CCDC85B PE=1 SV=2	All	2.40829	0.0148942	BALF	Label-free	Carvalho et al	3	Coiled-coil domain-containing protein 85B (Hepatitis delta antigen-interacting protein A) (Delta-interacting protein A)
Q9UBI6	Q9UBI6	GNG12	GBG12_HUMAN Guanine nucleotide-binding protein G(I)/G(S)/G(O) subunit gamma-12 OS=Homo sapiens GN=GNG12 PE=1 SV=3	All	-1.9571	0.0151843	BALF	Label-free	Carvalho et al	3	Guanine nucleotide-binding protein G(I)/G(S)/G(O) subunit gamma-12
F6S2B7	F6S2B7	DDX39B	F6S2B7_HUMAN Spliceosome RNA helicase DDX39B (Fragment) OS=Homo sapiens GN=DDX39B PE=1 SV=1	All	2.61705	0.0151843	BALF	Label-free	Carvalho et al	3	NA
Q5VZC3	Q5VZC3	FBP1	Q5VZC3_HUMAN Fructose-1,6-bisphosphatase 1 (Fragment) OS=Homo sapiens GN=FBP1 PE=1 SV=1	All	-1.77333	0.0153834	BALF	Label-free	Carvalho et al	3	NA
J3QRH4	J3QRH4	CNDP2	J3QRH4_HUMAN Cytosolic non-specific dipeptidase (Fragment) OS=Homo sapiens GN=CNDP2 PE=1 SV=1	All	-1.67648	0.0153834	BALF	Label-free	Carvalho et al	3	NA
A0A087WU26	A0A087WU26	RRBP1	A0A087WU26_HUMAN Ribosome-binding protein 1 OS=Homo sapiens GN=RRBP1 PE=1 SV=1	All	2.42812	0.0157495	BALF	Label-free	Carvalho et al	3	NA
Q9BYX7	Q9BYX7	POTEKP	ACTBM_HUMAN Putative beta-actin-like protein 3 OS=Homo sapiens GN=POTEKP PE=5 SV=1	All	-0.824275	0.0160331	BALF	Label-free	Carvalho et al	3	Putative beta-actin-like protein 3 (Kappa-actin) (POTE ankyrin domain family member K)
P30154	P30154	PPP2R1B	2AAB_HUMAN Serine/threonine-protein phosphatase 2A 65 kDa regulatory subunit A beta isoform OS=Homo sapiens GN=PPP2R1B PE=1 SV=3	All	1.28864	0.0163143	BALF	Label-free	Carvalho et al	3	Serine/threonine-protein phosphatase 2A 65 kDa regulatory subunit A beta isoform (PP2A subunit A isoform PR65-beta) (PP2A subunit A isoform R1-beta)
Q14914	Q14914	PTGR1	PTGR1_HUMAN Prostaglandin reductase 1 OS=Homo sapiens GN=PTGR1 PE=1 SV=2	All	1.90506	0.0163682	BALF	Label-free	Carvalho et al	3	Prostaglandin reductase 1 (PRG-1) (EC 1.3.1.-) (15-oxoprostaglandin 13-reductase) (EC 1.3.1.48) (NADP-dependent leukotriene B4 12-hydroxydehydrogenase) (EC 1.3.1.74)
H0Y6A0	H0Y6A0	ARFGAP3	H0Y6A0_HUMAN ADP-ribosylation factor GTPase-activating protein 3 (Fragment) OS=Homo sapiens GN=ARFGAP3 PE=1 SV=1	All	-2.27748	0.0163682	BALF	Label-free	Carvalho et al	3	NA
P20851	P20851	C4BPB	C4BPB_HUMAN C4b-binding protein beta chain OS=Homo sapiens GN=C4BPB PE=1 SV=1	All	2.42566	0.0163682	BALF	Label-free	Carvalho et al	3	C4b-binding protein beta chain
K7EIL8	K7EIL8	DDX39A	K7EIL8_HUMAN ATP-dependent RNA helicase DDX39A (Fragment) OS=Homo sapiens GN=DDX39A PE=1 SV=1	All	2.64764	0.0164084	BALF	Label-free	Carvalho et al	3	NA
P61019	P61019	RAB2A	RAB2A_HUMAN Ras-related protein Rab-2A OS=Homo sapiens GN=RAB2A PE=1 SV=1	All	-1.37178	0.0164084	BALF	Label-free	Carvalho et al	3	Ras-related protein Rab-2A
P62873	P62873	GNB1	GBB1_HUMAN Guanine nucleotide-binding protein G(I)/G(S)/G(T) subunit beta-1 OS=Homo sapiens GN=GNB1 PE=1 SV=3	All	-1.48607	0.016527	BALF	Label-free	Carvalho et al	3	Guanine nucleotide-binding protein G(I)/G(S)/G(T) subunit beta-1 (Transducin beta chain 1)
P05023	P05023	ATP1A1	AT1A1_HUMAN Sodium/potassium-transporting ATPase subunit alpha-1 OS=Homo sapiens GN=ATP1A1 PE=1 SV=1	All	1.4951	0.0166568	BALF	Label-free	Carvalho et al	3	Sodium/potassium-transporting ATPase subunit alpha-1 (Na(+)/K(+) ATPase alpha-1 subunit) (EC 3.6.3.9) (Sodium pump subunit alpha-1)
Q9NQE7	Q9NQE7	PRSS16	TSSP_HUMAN Thymus-specific serine protease OS=Homo sapiens GN=PRSS16 PE=2 SV=2	All	1.67241	0.016693	BALF	Label-free	Carvalho et al	3	NA
P80404	P80404	ABAT	GABT_HUMAN 4-aminobutyrate aminotransferase, mitochondrial OS=Homo sapiens GN=ABAT PE=1 SV=3	All	1.48199	0.0167655	BALF	Label-free	Carvalho et al	3	4-aminobutyrate aminotransferase, mitochondrial (EC 2.6.1.19) ((S)-3-amino-2-methylpropionate transaminase) (EC 2.6.1.22) (GABA aminotransferase) (GABA-AT) (Gamma-amino-N-butyrate transaminase) (GABA transaminase) (GABA-T) (L-AIBAT)
P07327	P07327	ADH1A	ADH1A_HUMAN Alcohol dehydrogenase 1A OS=Homo sapiens GN=ADH1A PE=1 SV=2	All	-1.47067	0.0168873	BALF	Label-free	Carvalho et al	3	Alcohol dehydrogenase 1A (EC 1.1.1.1) (Alcohol dehydrogenase subunit alpha)
A0A0J9YYA3	A0A0J9YYA3	HBG1	A0A0J9YYA3_HUMAN Hemoglobin subunit gamma-1 OS=Homo sapiens GN=HBG1 PE=4 SV=1	All	-2.23479	0.0168873	BALF	Label-free	Carvalho et al	3	NA
P52434	P52434	POLR2H	RPAB3_HUMAN DNA-directed RNA polymerases I, II, and III subunit RPABC3 OS=Homo sapiens GN=POLR2H PE=1 SV=4	All	1.18958	0.0178795	BALF	Label-free	Carvalho et al	3	DNA-directed RNA polymerases I, II, and III subunit RPABC3 (RNA polymerases I, II, and III subunit ABC3) (DNA-directed RNA polymerase II subunit H) (DNA-directed RNA polymerases I, II, and III 17.1 kDa polypeptide) (RPB17) (RPB8 homolog) (hRPB8)
P30044	P30044	PRDX5	PRDX5_HUMAN Peroxiredoxin-5, mitochondrial OS=Homo sapiens GN=PRDX5 PE=1 SV=4	All	-0.952573	0.0178795	BALF	Label-free	Carvalho et al	3	Peroxiredoxin-5, mitochondrial (EC 1.11.1.15) (Alu corepressor 1) (Antioxidant enzyme B166) (AOEB166) (Liver tissue 2D-page spot 71B) (PLP) (Peroxiredoxin V) (Prx-V) (Peroxisomal antioxidant enzyme) (TPx type VI) (Thioredoxin peroxidase PMP20) (Thioredoxin reductase)
Q8TDL5	Q8TDL5	BPIFB1	BPIB1_HUMAN BPI fold-containing family B member 1 OS=Homo sapiens GN=BPIFB1 PE=1 SV=1	All	-1.03059	0.0184345	BALF	Label-free	Carvalho et al	3	BPI fold-containing family B member 1 (Long palate, lung and nasal epithelium carcinoma-associated protein 1) (Von Ebner minor salivary gland protein) (VEMSGP)
C9J9W2	C9J9W2	LASP1	C9J9W2_HUMAN LIM and SH3 domain protein 1 (Fragment) OS=Homo sapiens GN=LASP1 PE=1 SV=1	All	-1.70455	0.0185347	BALF	Label-free	Carvalho et al	3	NA
P61081	P61081	UBE2M	UBC12_HUMAN NEDD8-conjugating enzyme Ubc12 OS=Homo sapiens GN=UBE2M PE=1 SV=1	All	1.18316	0.0185347	BALF	Label-free	Carvalho et al	3	NA
K7ENJ4	K7ENJ4	ATP5A1	K7ENJ4_HUMAN ATP synthase subunit alpha, mitochondrial (Fragment) OS=Homo sapiens GN=ATP5A1 PE=1 SV=1	All	-1.74634	0.0185347	BALF	Label-free	Carvalho et al	3	NA
J3QRN2	J3QRN2	APOH	J3QRN2_HUMAN Beta-2-glycoprotein 1 (Fragment) OS=Homo sapiens GN=APOH PE=1 SV=1	All	1.40246	0.0187174	BALF	Label-free	Carvalho et al	3	NA
P63261	P63261	ACTG1	ACTG_HUMAN Actin, cytoplasmic 2 OS=Homo sapiens GN=ACTG1 PE=1 SV=1	All	-0.829283	0.0189149	BALF	Label-free	Carvalho et al	3	Actin, cytoplasmic 2 (Gamma-actin) [Cleaved into: Actin, cytoplasmic 2, N-terminally processed]
Q5QPE2	Q5QPE2	SEC23B	Q5QPE2_HUMAN Protein transport protein Sec23B (Fragment) OS=Homo sapiens GN=SEC23B PE=1 SV=1	All	1.2727	0.0197091	BALF	Label-free	Carvalho et al	3	NA
F5H365	F5H365	SEC23A	F5H365_HUMAN Protein transport protein Sec23A OS=Homo sapiens GN=SEC23A PE=1 SV=1	All	1.26187	0.0197792	BALF	Label-free	Carvalho et al	3	NA
H0YMT1	H0YMT1	TLN2	H0YMT1_HUMAN Talin-2 (Fragment) OS=Homo sapiens GN=TLN2 PE=1 SV=1	All	1.39605	0.020002	BALF	Label-free	Carvalho et al	3	NA
P22897	P22897	MRC1	MRC1_HUMAN Macrophage mannose receptor 1 OS=Homo sapiens GN=MRC1 PE=1 SV=1	All	0.960833	0.020002	BALF	Label-free	Carvalho et al	3	Macrophage mannose receptor 1 (MMR) (C-type lectin domain family 13 member D) (C-type lectin domain family 13 member D-like) (Human mannose receptor) (hMR) (Macrophage mannose receptor 1-like protein 1) (CD antigen CD206)
P61626	P61626	LYZ	LYSC_HUMAN Lysozyme C OS=Homo sapiens GN=LYZ PE=1 SV=1	All	-1.07478	0.020002	BALF	Label-free	Carvalho et al	3	Lysozyme C (EC 3.2.1.17) (1,4-beta-N-acetylmuramidase C)
P67936	P67936	TPM4	TPM4_HUMAN Tropomyosin alpha-4 chain OS=Homo sapiens GN=TPM4 PE=1 SV=3	All	-1.1492	0.020002	BALF	Label-free	Carvalho et al	3	Tropomyosin alpha-4 chain (TM30p1) (Tropomyosin-4)
P31949	P31949	S100A11	S10AB_HUMAN Protein S100-A11 OS=Homo sapiens GN=S100A11 PE=1 SV=2	All	-2.11694	0.0200747	BALF	Label-free	Carvalho et al	3	Protein S100-A11 (Calgizzarin) (Metastatic lymph node gene 70 protein) (MLN 70) (Protein S100-C) (S100 calcium-binding protein A11) [Cleaved into: Protein S100-A11, N-terminally processed]
K7ES72	K7ES72	CAPS	K7ES72_HUMAN Calcyphosin (Fragment) OS=Homo sapiens GN=CAPS PE=1 SV=1	All	-1.30718	0.0200747	BALF	Label-free	Carvalho et al	3	NA
P00568	P00568	AK1	KAD1_HUMAN Adenylate kinase isoenzyme 1 OS=Homo sapiens GN=AK1 PE=1 SV=3	All	1.052	0.0200747	BALF	Label-free	Carvalho et al	3	Adenylate kinase isoenzyme 1 (AK 1) (EC 2.7.4.3) (EC 2.7.4.6) (ATP-AMP transphosphorylase 1) (ATP:AMP phosphotransferase) (Adenylate monophosphate kinase) (Myokinase)
H3BSU0	H3BSU0	CES1	H3BSU0_HUMAN Liver carboxylesterase 1 (Fragment) OS=Homo sapiens GN=CES1 PE=1 SV=2	All	-1.93934	0.0201208	BALF	Label-free	Carvalho et al	3	NA
S4R3Y4	S4R3Y4	AMBP	S4R3Y4_HUMAN Protein AMBP OS=Homo sapiens GN=AMBP PE=1 SV=1	All	1.10291	0.0201318	BALF	Label-free	Carvalho et al	3	NA
I3L3Q4	I3L3Q4	GLOD4	I3L3Q4_HUMAN Glyoxalase domain-containing protein 4 (Fragment) OS=Homo sapiens GN=GLOD4 PE=1 SV=1	All	-1.36154	0.0202989	BALF	Label-free	Carvalho et al	3	NA
E9PNX5	E9PNX5	DPP3	E9PNX5_HUMAN Dipeptidyl peptidase 3 (Fragment) OS=Homo sapiens GN=DPP3 PE=1 SV=1	All	-1.74913	0.0203529	BALF	Label-free	Carvalho et al	3	NA
F8VR50	F8VR50	ARPC3	F8VR50_HUMAN Actin-related protein 2/3 complex subunit 3 (Fragment) OS=Homo sapiens GN=ARPC3 PE=1 SV=1	All	-2.17018	0.0203529	BALF	Label-free	Carvalho et al	3	NA
Q9NTX5	Q9NTX5	ECHDC1	ECHD1_HUMAN Ethylmalonyl-CoA decarboxylase OS=Homo sapiens GN=ECHDC1 PE=1 SV=2	All	1.15455	0.0203529	BALF	Label-free	Carvalho et al	3	Ethylmalonyl-CoA decarboxylase (EC 4.1.1.94) (Enoyl-CoA hydratase domain-containing protein 1) (Methylmalonyl-CoA decarboxylase) (MMCD) (EC 4.1.1.41)
Q9NU19	Q9NU19	TBC1D22B	TB22B_HUMAN TBC1 domain family member 22B OS=Homo sapiens GN=TBC1D22B PE=1 SV=3	All	2.15504	0.0204174	BALF	Label-free	Carvalho et al	3	TBC1 domain family member 22B
A0A0D9SFY5	A0A0D9SFY5	LMNB1	A0A0D9SFY5_HUMAN Lamin-B1 (Fragment) OS=Homo sapiens GN=LMNB1 PE=1 SV=1	All	1.66262	0.0215698	BALF	Label-free	Carvalho et al	3	NA
Q04760	Q04760	GLO1	LGUL_HUMAN Lactoylglutathione lyase OS=Homo sapiens GN=GLO1 PE=1 SV=4	All	-0.74008	0.0215698	BALF	Label-free	Carvalho et al	3	Lactoylglutathione lyase (EC 4.4.1.5) (Aldoketomutase) (Glyoxalase I) (Glx I) (Ketone-aldehyde mutase) (Methylglyoxalase) (S-D-lactoylglutathione methylglyoxal lyase)
C9JIC6	C9JIC6	RANBP1	C9JIC6_HUMAN Ran-specific GTPase-activating protein (Fragment) OS=Homo sapiens GN=RANBP1 PE=1 SV=1	All	-2.24216	0.0217328	BALF	Label-free	Carvalho et al	3	NA
Q92530	Q92530	PSMF1	PSMF1_HUMAN Proteasome inhibitor PI31 subunit OS=Homo sapiens GN=PSMF1 PE=1 SV=2	All	2.17868	0.0217328	BALF	Label-free	Carvalho et al	3	Proteasome inhibitor PI31 subunit (hPI31)
J3QRG4	J3QRG4	KPNB1	J3QRG4_HUMAN Importin subunit beta-1 (Fragment) OS=Homo sapiens GN=KPNB1 PE=1 SV=1	All	1.50199	0.0221579	BALF	Label-free	Carvalho et al	3	NA
P11166	P11166	SLC2A1	GTR1_HUMAN Solute carrier family 2, facilitated glucose transporter member 1 OS=Homo sapiens GN=SLC2A1 PE=1 SV=2	All	2.27588	0.0221579	BALF	Label-free	Carvalho et al	3	Solute carrier family 2, facilitated glucose transporter member 1 (Glucose transporter type 1, erythrocyte/brain) (GLUT-1) (HepG2 glucose transporter)
H0YC45	H0YC45	ATP6V1B2	H0YC45_HUMAN V-type proton ATPase subunit B, brain isoform (Fragment) OS=Homo sapiens GN=ATP6V1B2 PE=1 SV=1	All	1.18769	0.0222111	BALF	Label-free	Carvalho et al	3	NA
Q5RI18	Q5RI18	HNRNPU	Q5RI18_HUMAN Heterogeneous nuclear ribonucleoprotein U (Fragment) OS=Homo sapiens GN=HNRNPU PE=1 SV=6	All	1.68495	0.0222111	BALF	Label-free	Carvalho et al	3	NA
H0YIC5	H0YIC5	KRT73	H0YIC5_HUMAN Keratin, type II cytoskeletal 73 (Fragment) OS=Homo sapiens GN=KRT73 PE=1 SV=1	All	1.14346	0.0222111	BALF	Label-free	Carvalho et al	3	NA
P49753	P49753	ACOT2	ACOT2_HUMAN Acyl-coenzyme A thioesterase 2, mitochondrial OS=Homo sapiens GN=ACOT2 PE=1 SV=6	All	1.52156	0.0225135	BALF	Label-free	Carvalho et al	3	Acyl-coenzyme A thioesterase 2, mitochondrial (Acyl-CoA thioesterase 2) (EC 3.1.2.2) (Acyl-coenzyme A thioester hydrolase 2a) (CTE-Ia) (Long-chain acyl-CoA thioesterase 2) (ZAP128)
P16870	P16870	CPE	CBPE_HUMAN Carboxypeptidase E OS=Homo sapiens GN=CPE PE=1 SV=1	All	1.19891	0.0225135	BALF	Label-free	Carvalho et al	3	Carboxypeptidase E (CPE) (EC 3.4.17.10) (Carboxypeptidase H) (CPH) (Enkephalin convertase) (Prohormone-processing carboxypeptidase)
H0YBS0	H0YBS0	ANK1	H0YBS0_HUMAN Ankyrin-1 (Fragment) OS=Homo sapiens GN=ANK1 PE=1 SV=1	All	1.09592	0.0225135	BALF	Label-free	Carvalho et al	3	NA
J3QRQ7	J3QRQ7	DDX5	J3QRQ7_HUMAN Probable ATP-dependent RNA helicase DDX5 (Fragment) OS=Homo sapiens GN=DDX5 PE=1 SV=1	All	2.14091	0.0225339	BALF	Label-free	Carvalho et al	3	NA
Q9HB40	Q9HB40	SCPEP1	RISC_HUMAN Retinoid-inducible serine carboxypeptidase OS=Homo sapiens GN=SCPEP1 PE=1 SV=1	All	1.42169	0.023079	BALF	Label-free	Carvalho et al	3	Retinoid-inducible serine carboxypeptidase (EC 3.4.16.-) (Serine carboxypeptidase 1)
Q9UQ80	Q9UQ80	PA2G4	PA2G4_HUMAN Proliferation-associated protein 2G4 OS=Homo sapiens GN=PA2G4 PE=1 SV=3	All	0.969293	0.023079	BALF	Label-free	Carvalho et al	3	Proliferation-associated protein 2G4 (Cell cycle protein p38-2G4 homolog) (hG4-1) (ErbB3-binding protein 1)
P53396	P53396	ACLY	ACLY_HUMAN ATP-citrate synthase OS=Homo sapiens GN=ACLY PE=1 SV=3	All	1.11408	0.023079	BALF	Label-free	Carvalho et al	3	ATP-citrate synthase (EC 2.3.3.8) (ATP-citrate (pro-S-)-lyase) (ACL) (Citrate cleavage enzyme)
H0Y4Y4	H0Y4Y4	EFHD2	H0Y4Y4_HUMAN EF-hand domain-containing protein D2 (Fragment) OS=Homo sapiens GN=EFHD2 PE=1 SV=1	All	-1.62033	0.023079	BALF	Label-free	Carvalho et al	3	NA
G5E9R9	G5E9R9	TROVE2	G5E9R9_HUMAN 60 kDa SS-A/Ro ribonucleoprotein OS=Homo sapiens GN=TROVE2 PE=1 SV=1	All	1.12713	0.023079	BALF	Label-free	Carvalho et al	3	NA
Q6NVY1	Q6NVY1	HIBCH	HIBCH_HUMAN 3-hydroxyisobutyryl-CoA hydrolase, mitochondrial OS=Homo sapiens GN=HIBCH PE=1 SV=2	All	1.12679	0.023079	BALF	Label-free	Carvalho et al	3	3-hydroxyisobutyryl-CoA hydrolase, mitochondrial (EC 3.1.2.4) (3-hydroxyisobutyryl-coenzyme A hydrolase) (HIB-CoA hydrolase) (HIBYL-CoA-H)
Q9UPN4	Q9UPN4	CEP131	CP131_HUMAN Centrosomal protein of 131 kDa OS=Homo sapiens GN=CEP131 PE=1 SV=3	All	1.69673	0.0234388	BALF	Label-free	Carvalho et al	3	Centrosomal protein of 131 kDa (5-azacytidine-induced protein 1) (Pre-acrosome localization protein 1)
H0YHL7	H0YHL7	CORO1C	H0YHL7_HUMAN Coronin-1C (Fragment) OS=Homo sapiens GN=CORO1C PE=1 SV=1	All	1.63205	0.0235535	BALF	Label-free	Carvalho et al	3	NA
P36222	P36222	CHI3L1	CH3L1_HUMAN Chitinase-3-like protein 1 OS=Homo sapiens GN=CHI3L1 PE=1 SV=2	All	-1.20051	0.0235535	BALF	Label-free	Carvalho et al	3	Chitinase-3-like protein 1 (39 kDa synovial protein) (Cartilage glycoprotein 39) (CGP-39) (GP-39) (hCGP-39) (YKL-40)
P60709	P60709	ACTB	ACTB_HUMAN Actin, cytoplasmic 1 OS=Homo sapiens GN=ACTB PE=1 SV=1	All	-0.800886	0.023585	BALF	Label-free	Carvalho et al	3	Actin, cytoplasmic 1 (Beta-actin) [Cleaved into: Actin, cytoplasmic 1, N-terminally processed]
E5RID5	E5RID5	CA2	E5RID5_HUMAN Carbonic anhydrase 2 OS=Homo sapiens GN=CA2 PE=1 SV=1	All	2.12126	0.023585	BALF	Label-free	Carvalho et al	3	NA
D6R904	D6R904	TPM3	D6R904_HUMAN Tropomyosin alpha-3 chain OS=Homo sapiens GN=TPM3 PE=1 SV=1	All	-1.36084	0.0236815	BALF	Label-free	Carvalho et al	3	NA
H0Y983	H0Y983	LAP3	H0Y983_HUMAN Cytosol aminopeptidase (Fragment) OS=Homo sapiens GN=LAP3 PE=1 SV=1	All	-1.40381	0.0236815	BALF	Label-free	Carvalho et al	3	NA
A0A0D9SFS3	A0A0D9SFS3	OGDH	A0A0D9SFS3_HUMAN 2-oxoglutarate dehydrogenase, mitochondrial OS=Homo sapiens GN=OGDH PE=1 SV=1	All	1.09127	0.0237759	BALF	Label-free	Carvalho et al	3	NA
P50991	P50991	CCT4	TCPD_HUMAN T-complex protein 1 subunit delta OS=Homo sapiens GN=CCT4 PE=1 SV=4	All	0.945153	0.0241158	BALF	Label-free	Carvalho et al	3	T-complex protein 1 subunit delta (TCP-1-delta) (CCT-delta) (Stimulator of TAR RNA-binding)
E7ER44	E7ER44	LTF	E7ER44_HUMAN Lactotransferrin OS=Homo sapiens GN=LTF PE=1 SV=1	All	-1.0443	0.0243292	BALF	Label-free	Carvalho et al	3	NA
F8VUA6	F8VUA6	RPL18	F8VUA6_HUMAN 60S ribosomal protein L18 (Fragment) OS=Homo sapiens GN=RPL18 PE=1 SV=1	All	-1.76458	0.0243373	BALF	Label-free	Carvalho et al	3	NA
K7EJY3	K7EJY3	PHF12	K7EJY3_HUMAN PHD finger protein 12 (Fragment) OS=Homo sapiens GN=PHF12 PE=1 SV=1	All	1.86344	0.0245978	BALF	Label-free	Carvalho et al	3	NA
P21217	P21217	FUT3	FUT3_HUMAN Galactoside 3(4)-L-fucosyltransferase OS=Homo sapiens GN=FUT3 PE=2 SV=1	All	1.08519	0.0245978	BALF	Label-free	Carvalho et al	3	Galactoside 3(4)-L-fucosyltransferase (EC 2.4.1.65) (Blood group Lewis alpha-4-fucosyltransferase) (Lewis FT) (Fucosyltransferase 3) (Fucosyltransferase III) (FucT-III)
P51993	P51993	FUT6	FUT6_HUMAN Alpha-(1,3)-fucosyltransferase 6 OS=Homo sapiens GN=FUT6 PE=1 SV=1	All	1.08519	0.0245978	BALF	Label-free	Carvalho et al	3	Alpha-(1,3)-fucosyltransferase 6 (EC 2.4.1.65) (Fucosyltransferase 6) (Fucosyltransferase VI) (Fuc-TVI) (FucT-VI) (Galactoside 3-L-fucosyltransferase)
Q96PL1	Q96PL1	SCGB3A2	SG3A2_HUMAN Secretoglobin family 3A member 2 OS=Homo sapiens GN=SCGB3A2 PE=2 SV=1	All	1.38517	0.0245978	BALF	Label-free	Carvalho et al	3	Secretoglobin family 3A member 2 (Pneumo secretory protein 1) (PnSP-1) (Uteroglobin-related protein 1)
P07359	P07359	GP1BA	GP1BA_HUMAN Platelet glycoprotein Ib alpha chain OS=Homo sapiens GN=GP1BA PE=1 SV=2	All	1.15191	0.0246466	BALF	Label-free	Carvalho et al	3	Platelet glycoprotein Ib alpha chain (GP-Ib alpha) (GPIb-alpha) (GPIbA) (Glycoprotein Ibalpha) (Antigen CD42b-alpha) (CD antigen CD42b) [Cleaved into: Glycocalicin]
K7ENC0	K7ENC0	FUT5	K7ENC0_HUMAN Alpha-(1,3)-fucosyltransferase 5 OS=Homo sapiens GN=FUT5 PE=3 SV=1	All	1.08335	0.0246975	BALF	Label-free	Carvalho et al	3	NA
B7Z6Z4	B7Z6Z4	MYL6	B7Z6Z4_HUMAN Myosin light polypeptide 6 OS=Homo sapiens GN=MYL6 PE=1 SV=1	All	-1.51195	0.0246975	BALF	Label-free	Carvalho et al	3	NA
P35580	P35580	MYH10	MYH10_HUMAN Myosin-10 OS=Homo sapiens GN=MYH10 PE=1 SV=3	All	0.96571	0.0247359	BALF	Label-free	Carvalho et al	3	Myosin-10 (Cellular myosin heavy chain, type B) (Myosin heavy chain 10) (Myosin heavy chain, non-muscle IIb) (Non-muscle myosin heavy chain B) (NMMHC-B) (Non-muscle myosin heavy chain IIb) (NMMHC II-b) (NMMHC-IIB)
H0YL80	H0YL80	TPM1	H0YL80_HUMAN Tropomyosin alpha-1 chain (Fragment) OS=Homo sapiens GN=TPM1 PE=1 SV=1	All	-2.02366	0.0247359	BALF	Label-free	Carvalho et al	3	NA
P20742	P20742	PZP	PZP_HUMAN Pregnancy zone protein OS=Homo sapiens GN=PZP PE=1 SV=4	All	1.11507	0.0248935	BALF	Label-free	Carvalho et al	3	Pregnancy zone protein (C3 and PZP-like alpha-2-macroglobulin domain-containing protein 6)
D6RBL5	D6RBL5	ANXA5	D6RBL5_HUMAN Annexin OS=Homo sapiens GN=ANXA5 PE=1 SV=1	All	-1.46968	0.0249084	BALF	Label-free	Carvalho et al	3	NA
E9PFI5	E9PFI5	RPS3A	E9PFI5_HUMAN 40S ribosomal protein S3a OS=Homo sapiens GN=RPS3A PE=1 SV=1	All	1.11621	0.0253023	BALF	Label-free	Carvalho et al	3	NA
Q5SZX9	Q5SZX9	CCT3	Q5SZX9_HUMAN T-complex protein 1 subunit gamma (Fragment) OS=Homo sapiens GN=CCT3 PE=1 SV=1	All	1.4958	0.0253023	BALF	Label-free	Carvalho et al	3	NA
O00232	O00232	PSMD12	PSD12_HUMAN 26S proteasome non-ATPase regulatory subunit 12 OS=Homo sapiens GN=PSMD12 PE=1 SV=3	All	1.24633	0.0256263	BALF	Label-free	Carvalho et al	3	26S proteasome non-ATPase regulatory subunit 12 (26S proteasome regulatory subunit RPN5) (26S proteasome regulatory subunit p55)
A0A0C4DGN4	A0A0C4DGN4	ZG16B	A0A0C4DGN4_HUMAN Zymogen granule protein 16 homolog B OS=Homo sapiens GN=ZG16B PE=1 SV=1	All	-1.86142	0.0256329	BALF	Label-free	Carvalho et al	3	NA
Q5TEJ8	Q5TEJ8	THEMIS2	THMS2_HUMAN Protein THEMIS2 OS=Homo sapiens GN=THEMIS2 PE=1 SV=1	All	1.14382	0.0256451	BALF	Label-free	Carvalho et al	3	Protein THEMIS2 (Induced by contact to basement membrane 1 protein) (Protein ICB-1) (Thymocyte-expressed molecule involved in selection protein 2)
A8K7I4	A8K7I4	CLCA1	CLCA1_HUMAN Calcium-activated chloride channel regulator 1 OS=Homo sapiens GN=CLCA1 PE=1 SV=3	All	1.40284	0.0259265	BALF	Label-free	Carvalho et al	3	Calcium-activated chloride channel regulator 1 (EC 3.4.-.-) (Calcium-activated chloride channel family member 1) (hCLCA1) (Calcium-activated chloride channel protein 1) (CaCC-1) (hCaCC-1)
P02042	P02042	HBD	HBD_HUMAN Hemoglobin subunit delta OS=Homo sapiens GN=HBD PE=1 SV=2	All	1.20901	0.0259702	BALF	Label-free	Carvalho et al	3	Hemoglobin subunit delta (Delta-globin) (Hemoglobin delta chain)
Q9H6S3	Q9H6S3	EPS8L2	ES8L2_HUMAN Epidermal growth factor receptor kinase substrate 8-like protein 2 OS=Homo sapiens GN=EPS8L2 PE=1 SV=2	All	2.17862	0.0259702	BALF	Label-free	Carvalho et al	3	Epidermal growth factor receptor kinase substrate 8-like protein 2 (EPS8-like protein 2) (Epidermal growth factor receptor pathway substrate 8-related protein 2) (EPS8-related protein 2)
A8MUN2	A8MUN2	APOB	A8MUN2_HUMAN Apolipoprotein B-100 OS=Homo sapiens GN=APOB PE=1 SV=2	All	0.717073	0.0259702	BALF	Label-free	Carvalho et al	3	NA
H0Y5F5	H0Y5F5	PABPC4	H0Y5F5_HUMAN Polyadenylate-binding protein (Fragment) OS=Homo sapiens GN=PABPC4 PE=1 SV=1	All	1.09387	0.0259702	BALF	Label-free	Carvalho et al	3	NA
K7EMH3	K7EMH3	POLRMT	K7EMH3_HUMAN DNA-directed RNA polymerase, mitochondrial (Fragment) OS=Homo sapiens GN=POLRMT PE=1 SV=4	All	1.98008	0.0259702	BALF	Label-free	Carvalho et al	3	NA
H0YBE2	H0YBE2	CA1	H0YBE2_HUMAN Carbonic anhydrase 1 (Fragment) OS=Homo sapiens GN=CA1 PE=1 SV=1	All	1.26653	0.0262379	BALF	Label-free	Carvalho et al	3	NA
H7C1V0	H7C1V0	CTSD	H7C1V0_HUMAN Cathepsin D (Fragment) OS=Homo sapiens GN=CTSD PE=1 SV=1	All	-1.67696	0.0262379	BALF	Label-free	Carvalho et al	3	NA
P13667	P13667	PDIA4	PDIA4_HUMAN Protein disulfide-isomerase A4 OS=Homo sapiens GN=PDIA4 PE=1 SV=2	All	-1.21799	0.0262379	BALF	Label-free	Carvalho et al	3	Protein disulfide-isomerase A4 (EC 5.3.4.1) (Endoplasmic reticulum resident protein 70) (ER protein 70) (ERp70) (Endoplasmic reticulum resident protein 72) (ER protein 72) (ERp-72) (ERp72)
P55854	P55854	SUMO3	SUMO3_HUMAN Small ubiquitin-related modifier 3 OS=Homo sapiens GN=SUMO3 PE=1 SV=2	All	-1.87086	0.0264428	BALF	Label-free	Carvalho et al	3	Small ubiquitin-related modifier 3 (SUMO-3) (SMT3 homolog 1) (SUMO-2) (Ubiquitin-like protein SMT3A) (Smt3A)
P61956	P61956	SUMO2	SUMO2_HUMAN Small ubiquitin-related modifier 2 OS=Homo sapiens GN=SUMO2 PE=1 SV=3	All	-1.87086	0.0264428	BALF	Label-free	Carvalho et al	3	Small ubiquitin-related modifier 2 (SUMO-2) (HSMT3) (SMT3 homolog 2) (SUMO-3) (Sentrin-2) (Ubiquitin-like protein SMT3B) (Smt3B)
Q6EEV6	Q6EEV6	SUMO4	SUMO4_HUMAN Small ubiquitin-related modifier 4 OS=Homo sapiens GN=SUMO4 PE=1 SV=2	All	-1.87086	0.0264428	BALF	Label-free	Carvalho et al	3	Small ubiquitin-related modifier 4 (SUMO-4) (Small ubiquitin-like protein 4)
Q99460	Q99460	PSMD1	PSMD1_HUMAN 26S proteasome non-ATPase regulatory subunit 1 OS=Homo sapiens GN=PSMD1 PE=1 SV=2	All	1.31556	0.027932	BALF	Label-free	Carvalho et al	3	26S proteasome non-ATPase regulatory subunit 1 (26S proteasome regulatory subunit RPN2) (26S proteasome regulatory subunit S1) (26S proteasome subunit p112)
A0A0C4DGB5	A0A0C4DGB5	CAST	A0A0C4DGB5_HUMAN Calpastatin OS=Homo sapiens GN=CAST PE=1 SV=1	All	1.02081	0.0280202	BALF	Label-free	Carvalho et al	3	NA
F8W696	F8W696	APOA1	F8W696_HUMAN Apolipoprotein A-I OS=Homo sapiens GN=APOA1 PE=1 SV=1	All	0.983504	0.0280202	BALF	Label-free	Carvalho et al	3	NA
O15371	O15371	EIF3D	EIF3D_HUMAN Eukaryotic translation initiation factor 3 subunit D OS=Homo sapiens GN=EIF3D PE=1 SV=1	All	1.21135	0.0280202	BALF	Label-free	Carvalho et al	3	Eukaryotic translation initiation factor 3 subunit D (eIF3d) (Eukaryotic translation initiation factor 3 subunit 7) (eIF-3-zeta) (eIF3 p66)
O60543	O60543	CIDEA	CIDEA_HUMAN Cell death activator CIDE-A OS=Homo sapiens GN=CIDEA PE=1 SV=1	All	-1.60292	0.0280202	BALF	Label-free	Carvalho et al	3	Cell death activator CIDE-A (Cell death-inducing DFFA-like effector A)
Q9UHD1	Q9UHD1	CHORDC1	CHRD1_HUMAN Cysteine and histidine-rich domain-containing protein 1 OS=Homo sapiens GN=CHORDC1 PE=1 SV=2	All	1.15378	0.0280202	BALF	Label-free	Carvalho et al	3	Cysteine and histidine-rich domain-containing protein 1 (CHORD domain-containing protein 1) (CHORD-containing protein 1) (CHP-1) (Protein morgana)
F8W1K8	F8W1K8	RPLP0	F8W1K8_HUMAN 60S acidic ribosomal protein P0 OS=Homo sapiens GN=RPLP0 PE=1 SV=1	All	1.30517	0.0284728	BALF	Label-free	Carvalho et al	3	NA
P36957	P36957	DLST	ODO2_HUMAN Dihydrolipoyllysine-residue succinyltransferase component of 2-oxoglutarate dehydrogenase complex, mitochondrial OS=Homo sapiens GN=DLST PE=1 SV=4	All	1.9905	0.0284728	BALF	Label-free	Carvalho et al	3	Dihydrolipoyllysine-residue succinyltransferase component of 2-oxoglutarate dehydrogenase complex, mitochondrial (EC 2.3.1.61) (2-oxoglutarate dehydrogenase complex component E2) (OGDC-E2) (Dihydrolipoamide succinyltransferase component of 2-oxoglutarate dehydrogenase complex) (E2K)
J3QS00	J3QS00	ALDH3A2	J3QS00_HUMAN Fatty aldehyde dehydrogenase (Fragment) OS=Homo sapiens GN=ALDH3A2 PE=1 SV=1	All	-2.006	0.0285553	BALF	Label-free	Carvalho et al	3	NA
Q5TDH0	Q5TDH0	DDI2	DDI2_HUMAN Protein DDI1 homolog 2 OS=Homo sapiens GN=DDI2 PE=1 SV=1	All	1.79259	0.0290699	BALF	Label-free	Carvalho et al	3	Protein DDI1 homolog 2
A0A087X1Z2	A0A087X1Z2	EFHD1	A0A087X1Z2_HUMAN EF-hand domain-containing protein D1 OS=Homo sapiens GN=EFHD1 PE=1 SV=1	All	-1.90665	0.0291896	BALF	Label-free	Carvalho et al	3	NA
P02775	P02775	PPBP	CXCL7_HUMAN Platelet basic protein OS=Homo sapiens GN=PPBP PE=1 SV=3	All	1.70084	0.0291896	BALF	Label-free	Carvalho et al	3	Platelet basic protein (PBP) (C-X-C motif chemokine 7) (Leukocyte-derived growth factor) (LDGF) (Macrophage-derived growth factor) (MDGF) (Small-inducible cytokine B7) [Cleaved into: Connective tissue-activating peptide III (CTAP-III) (LA-PF4) (Low-affinity platelet factor IV); TC-2; Connective tissue-activating peptide III(1-81) (CTAP-III(1-81)); Beta-thromboglobulin (Beta-TG); Neutrophil-activa…
H3BMH2	H3BMH2	RAB11A	H3BMH2_HUMAN Ras-related protein Rab-11A (Fragment) OS=Homo sapiens GN=RAB11A PE=3 SV=1	All	-1.70293	0.0291896	BALF	Label-free	Carvalho et al	3	NA
Q9Y3I0	Q9Y3I0	RTCB	RTCB_HUMAN tRNA-splicing ligase RtcB homolog OS=Homo sapiens GN=RTCB PE=1 SV=1	All	2.09429	0.0291896	BALF	Label-free	Carvalho et al	3	tRNA-splicing ligase RtcB homolog (EC 6.5.1.3)
Q9Y608	Q9Y608	LRRFIP2	LRRF2_HUMAN Leucine-rich repeat flightless-interacting protein 2 OS=Homo sapiens GN=LRRFIP2 PE=1 SV=1	All	1.08623	0.0293157	BALF	Label-free	Carvalho et al	3	Leucine-rich repeat flightless-interacting protein 2 (LRR FLII-interacting protein 2)
O15511	O15511	ARPC5	ARPC5_HUMAN Actin-related protein 2/3 complex subunit 5 OS=Homo sapiens GN=ARPC5 PE=1 SV=3	All	-1.77507	0.0298018	BALF	Label-free	Carvalho et al	3	Actin-related protein 2/3 complex subunit 5 (Arp2/3 complex 16 kDa subunit) (p16-ARC)
A8MU39	A8MU39	PPP5C	A8MU39_HUMAN Serine/threonine-protein phosphatase OS=Homo sapiens GN=PPP5C PE=1 SV=1	All	1.41019	0.0298018	BALF	Label-free	Carvalho et al	3	NA
P55010	P55010	EIF5	IF5_HUMAN Eukaryotic translation initiation factor 5 OS=Homo sapiens GN=EIF5 PE=1 SV=2	All	1.14553	0.0298018	BALF	Label-free	Carvalho et al	3	Eukaryotic translation initiation factor 5 (eIF-5)
M0R1Q1	M0R1Q1	C3	M0R1Q1_HUMAN Complement C3 (Fragment) OS=Homo sapiens GN=C3 PE=1 SV=1	All	1.62242	0.0298018	BALF	Label-free	Carvalho et al	3	NA
Q06187	Q06187	BTK	BTK_HUMAN Tyrosine-protein kinase BTK OS=Homo sapiens GN=BTK PE=1 SV=3	All	1.06079	0.0298018	BALF	Label-free	Carvalho et al	3	Tyrosine-protein kinase BTK (EC 2.7.10.2) (Agammaglobulinemia tyrosine kinase) (ATK) (B-cell progenitor kinase) (BPK) (Bruton tyrosine kinase)
P03951	P03951	F11	FA11_HUMAN Coagulation factor XI OS=Homo sapiens GN=F11 PE=1 SV=1	All	1.35966	0.0298018	BALF	Label-free	Carvalho et al	3	Coagulation factor XI (FXI) (EC 3.4.21.27) (Plasma thromboplastin antecedent) (PTA) [Cleaved into: Coagulation factor XIa heavy chain; Coagulation factor XIa light chain]
P35241	P35241	RDX	RADI_HUMAN Radixin OS=Homo sapiens GN=RDX PE=1 SV=1	All	-0.570677	0.0305209	BALF	Label-free	Carvalho et al	3	Radixin
Q9UNS2	Q9UNS2	COPS3	CSN3_HUMAN COP9 signalosome complex subunit 3 OS=Homo sapiens GN=COPS3 PE=1 SV=3	All	1.29936	0.0305209	BALF	Label-free	Carvalho et al	3	COP9 signalosome complex subunit 3 (SGN3) (Signalosome subunit 3) (JAB1-containing signalosome subunit 3)
O43490	O43490	PROM1	PROM1_HUMAN Prominin-1 OS=Homo sapiens GN=PROM1 PE=1 SV=1	All	-1.12951	0.0305209	BALF	Label-free	Carvalho et al	3	Prominin-1 (Antigen AC133) (Prominin-like protein 1) (CD antigen CD133)
P26641	P26641	EEF1G	EF1G_HUMAN Elongation factor 1-gamma OS=Homo sapiens GN=EEF1G PE=1 SV=3	All	-1.27975	0.0305209	BALF	Label-free	Carvalho et al	3	Elongation factor 1-gamma (EF-1-gamma) (eEF-1B gamma)
Q15907	Q15907	RAB11B	RB11B_HUMAN Ras-related protein Rab-11B OS=Homo sapiens GN=RAB11B PE=1 SV=4	All	-1.60031	0.0305209	BALF	Label-free	Carvalho et al	3	Ras-related protein Rab-11B (GTP-binding protein YPT3)
A0A087WVP6	A0A087WVP6	CPVL	A0A087WVP6_HUMAN Probable serine carboxypeptidase CPVL OS=Homo sapiens GN=CPVL PE=1 SV=1	All	1.8824	0.0310893	BALF	Label-free	Carvalho et al	3	NA
O00187	O00187	MASP2	MASP2_HUMAN Mannan-binding lectin serine protease 2 OS=Homo sapiens GN=MASP2 PE=1 SV=4	All	1.31724	0.0310893	BALF	Label-free	Carvalho et al	3	Mannan-binding lectin serine protease 2 (EC 3.4.21.104) (MBL-associated serine protease 2) (Mannose-binding protein-associated serine protease 2) (MASP-2) [Cleaved into: Mannan-binding lectin serine protease 2 A chain; Mannan-binding lectin serine protease 2 B chain]
P36543	P36543	ATP6V1E1	VATE1_HUMAN V-type proton ATPase subunit E 1 OS=Homo sapiens GN=ATP6V1E1 PE=1 SV=1	All	-1.36556	0.0311378	BALF	Label-free	Carvalho et al	3	V-type proton ATPase subunit E 1 (V-ATPase subunit E 1) (V-ATPase 31 kDa subunit) (p31) (Vacuolar proton pump subunit E 1)
Q00013	Q00013	MPP1	EM55_HUMAN 55 kDa erythrocyte membrane protein OS=Homo sapiens GN=MPP1 PE=1 SV=2	All	1.90735	0.0313046	BALF	Label-free	Carvalho et al	3	55 kDa erythrocyte membrane protein (p55) (Membrane protein, palmitoylated 1)
D6RA00	D6RA00	ENOPH1	D6RA00_HUMAN Enolase-phosphatase E1 OS=Homo sapiens GN=ENOPH1 PE=1 SV=1	All	1.20402	0.0314286	BALF	Label-free	Carvalho et al	3	NA
E9PIR7	E9PIR7	TXNRD1	E9PIR7_HUMAN Thioredoxin reductase 1, cytoplasmic OS=Homo sapiens GN=TXNRD1 PE=1 SV=1	All	-1.15174	0.0314881	BALF	Label-free	Carvalho et al	3	NA
P15328	P15328	FOLR1	FOLR1_HUMAN Folate receptor alpha OS=Homo sapiens GN=FOLR1 PE=1 SV=3	All	-1.71083	0.0314881	BALF	Label-free	Carvalho et al	3	Folate receptor alpha (FR-alpha) (Adult folate-binding protein) (FBP) (Folate receptor 1) (Folate receptor, adult) (KB cells FBP) (Ovarian tumor-associated antigen MOv18)
O75436	O75436	VPS26A	VP26A_HUMAN Vacuolar protein sorting-associated protein 26A OS=Homo sapiens GN=VPS26A PE=1 SV=2	All	1.62144	0.0315941	BALF	Label-free	Carvalho et al	3	Vacuolar protein sorting-associated protein 26A (Vesicle protein sorting 26A) (hVPS26)
P22914	P22914	CRYGS	CRBS_HUMAN Beta-crystallin S OS=Homo sapiens GN=CRYGS PE=1 SV=4	All	2.13362	0.0315941	BALF	Label-free	Carvalho et al	3	Beta-crystallin S (Gamma-S-crystallin) (Gamma-crystallin S)
H7C2U0	H7C2U0	CCT8	H7C2U0_HUMAN T-complex protein 1 subunit theta (Fragment) OS=Homo sapiens GN=CCT8 PE=1 SV=1	All	-1.44369	0.0315941	BALF	Label-free	Carvalho et al	3	NA
Q70SY1	Q70SY1	CREB3L2	CR3L2_HUMAN Cyclic AMP-responsive element-binding protein 3-like protein 2 OS=Homo sapiens GN=CREB3L2 PE=1 SV=3	All	1.82911	0.0315941	BALF	Label-free	Carvalho et al	3	Cyclic AMP-responsive element-binding protein 3-like protein 2 (cAMP-responsive element-binding protein 3-like protein 2) (BBF2 human homolog on chromosome 7) [Cleaved into: Processed cyclic AMP-responsive element-binding protein 3-like protein 2]
U3KPS5	U3KPS5	TPI1	U3KPS5_HUMAN Triosephosphate isomerase (Fragment) OS=Homo sapiens GN=TPI1 PE=1 SV=6	All	-2.12831	0.0321452	BALF	Label-free	Carvalho et al	3	NA
O60551	O60551	NMT2	NMT2_HUMAN Glycylpeptide N-tetradecanoyltransferase 2 OS=Homo sapiens GN=NMT2 PE=1 SV=1	All	1.03124	0.0321452	BALF	Label-free	Carvalho et al	3	Glycylpeptide N-tetradecanoyltransferase 2 (EC 2.3.1.97) (Myristoyl-CoA:protein N-myristoyltransferase 2) (NMT 2) (Peptide N-myristoyltransferase 2) (Type II N-myristoyltransferase)
U3KQK2	U3KQK2	TPM2	U3KQK2_HUMAN Tropomyosin beta chain (Fragment) OS=Homo sapiens GN=TPM2 PE=1 SV=1	All	-1.49251	0.0322368	BALF	Label-free	Carvalho et al	3	NA
I3L139	I3L139	FN3KRP	I3L139_HUMAN Ketosamine-3-kinase OS=Homo sapiens GN=FN3KRP PE=1 SV=1	All	1.42009	0.0322721	BALF	Label-free	Carvalho et al	3	NA
W4VSR3	W4VSR3	MIA-RAB4B	W4VSR3_HUMAN HCG2044074, isoform CRA_c OS=Homo sapiens GN=MIA-RAB4B PE=4 SV=1	All	2.19667	0.0331526	BALF	Label-free	Carvalho et al	3	NA
I3L0S0	I3L0S0	P4HB	I3L0S0_HUMAN Protein disulfide-isomerase (Fragment) OS=Homo sapiens GN=P4HB PE=1 SV=1	All	-1.34601	0.0335752	BALF	Label-free	Carvalho et al	3	NA
P04278	P04278	SHBG	SHBG_HUMAN Sex hormone-binding globulin OS=Homo sapiens GN=SHBG PE=1 SV=2	All	1.33975	0.0338552	BALF	Label-free	Carvalho et al	3	Sex hormone-binding globulin (SHBG) (Sex steroid-binding protein) (SBP) (Testis-specific androgen-binding protein) (ABP) (Testosterone-estradiol-binding globulin) (TeBG) (Testosterone-estrogen-binding globulin)
H0Y804	H0Y804	AKR1C1	H0Y804_HUMAN Aldo-keto reductase family 1 member C1 (Fragment) OS=Homo sapiens GN=AKR1C1 PE=1 SV=1	All	-1.46311	0.0338552	BALF	Label-free	Carvalho et al	3	NA
P32456	P32456	GBP2	GBP2_HUMAN Guanylate-binding protein 2 OS=Homo sapiens GN=GBP2 PE=1 SV=3	All	1.05764	0.0338552	BALF	Label-free	Carvalho et al	3	Guanylate-binding protein 2 (EC 3.6.5.-) (GTP-binding protein 2) (GBP-2) (HuGBP-2) (Guanine nucleotide-binding protein 2) (Interferon-induced guanylate-binding protein 2)
C9JLK0	C9JLK0	ATIC	C9JLK0_HUMAN Bifunctional purine biosynthesis protein PURH (Fragment) OS=Homo sapiens GN=ATIC PE=1 SV=1	All	1.51523	0.0338552	BALF	Label-free	Carvalho et al	3	NA
H0YGV5	H0YGV5	CYP2E1	H0YGV5_HUMAN Cytochrome P450 2E1 (Fragment) OS=Homo sapiens GN=CYP2E1 PE=1 SV=1	All	-1.72604	0.0338552	BALF	Label-free	Carvalho et al	3	NA
Q8IWW8	Q8IWW8	ADHFE1	HOT_HUMAN Hydroxyacid-oxoacid transhydrogenase, mitochondrial OS=Homo sapiens GN=ADHFE1 PE=1 SV=1	All	1.10048	0.0340327	BALF	Label-free	Carvalho et al	3	Hydroxyacid-oxoacid transhydrogenase, mitochondrial (HOT) (EC 1.1.99.24) (Alcohol dehydrogenase iron-containing protein 1) (ADHFe1) (Fe-containing alcohol dehydrogenase)
Q5T6V5	Q5T6V5	C9orf64	CI064_HUMAN UPF0553 protein C9orf64 OS=Homo sapiens GN=C9orf64 PE=1 SV=1	All	1.1814	0.0340327	BALF	Label-free	Carvalho et al	3	UPF0553 protein C9orf64
P61457	P61457	PCBD1	PHS_HUMAN Pterin-4-alpha-carbinolamine dehydratase OS=Homo sapiens GN=PCBD1 PE=1 SV=2	All	1.04385	0.0341154	BALF	Label-free	Carvalho et al	3	Pterin-4-alpha-carbinolamine dehydratase (PHS) (EC 4.2.1.96) (4-alpha-hydroxy-tetrahydropterin dehydratase) (Dimerization cofactor of hepatocyte nuclear factor 1-alpha) (DCoH) (Dimerization cofactor of HNF1) (Phenylalanine hydroxylase-stimulating protein) (Pterin carbinolamine dehydratase) (PCD)
Q08211	Q08211	DHX9	DHX9_HUMAN ATP-dependent RNA helicase A OS=Homo sapiens GN=DHX9 PE=1 SV=4	All	1.04965	0.0341154	BALF	Label-free	Carvalho et al	3	ATP-dependent RNA helicase A (RHA) (EC 3.6.4.13) (DEAH box protein 9) (Leukophysin) (LKP) (Nuclear DNA helicase II) (NDH II)
Q96CX2	Q96CX2	KCTD12	KCD12_HUMAN BTB/POZ domain-containing protein KCTD12 OS=Homo sapiens GN=KCTD12 PE=1 SV=1	All	-1.18546	0.0341154	BALF	Label-free	Carvalho et al	3	BTB/POZ domain-containing protein KCTD12 (Pfetin) (Predominantly fetal expressed T1 domain)
J3QLI9	J3QLI9	SNRPD1	J3QLI9_HUMAN Small nuclear ribonucleoprotein Sm D1 OS=Homo sapiens GN=SNRPD1 PE=1 SV=1	All	1.1055	0.034547	BALF	Label-free	Carvalho et al	3	NA
C9J539	C9J539	GLB1	C9J539_HUMAN Beta-galactosidase (Fragment) OS=Homo sapiens GN=GLB1 PE=1 SV=1	All	-1.61226	0.034547	BALF	Label-free	Carvalho et al	3	NA
Q16674	Q16674	MIA	MIA_HUMAN Melanoma-derived growth regulatory protein OS=Homo sapiens GN=MIA PE=1 SV=1	All	2.21881	0.034547	BALF	Label-free	Carvalho et al	3	Melanoma-derived growth regulatory protein (Melanoma inhibitory activity protein)
K7ENL7	K7ENL7	VASP	K7ENL7_HUMAN Vasodilator-stimulated phosphoprotein OS=Homo sapiens GN=VASP PE=1 SV=1	All	1.12415	0.034547	BALF	Label-free	Carvalho et al	3	NA
P01719	P01719	N/A	LV501_HUMAN Ig lambda chain V-V region DEL OS=Homo sapiens PE=1 SV=1	All	1.55683	0.0345842	BALF	Label-free	Carvalho et al	3	NA
B0QY01	B0QY01	TOM1	B0QY01_HUMAN Target of Myb protein 1 (Fragment) OS=Homo sapiens GN=TOM1 PE=1 SV=6	All	1.02513	0.0347319	BALF	Label-free	Carvalho et al	3	NA
Q15485	Q15485	FCN2	FCN2_HUMAN Ficolin-2 OS=Homo sapiens GN=FCN2 PE=1 SV=2	All	2.17927	0.0347319	BALF	Label-free	Carvalho et al	3	Ficolin-2 (37 kDa elastin-binding protein) (Collagen/fibrinogen domain-containing protein 2) (EBP-37) (Ficolin-B) (Ficolin-beta) (Hucolin) (L-ficolin) (Serum lectin p35)
P13716	P13716	ALAD	HEM2_HUMAN Delta-aminolevulinic acid dehydratase OS=Homo sapiens GN=ALAD PE=1 SV=1	All	1.37937	0.0347674	BALF	Label-free	Carvalho et al	3	Delta-aminolevulinic acid dehydratase (ALADH) (EC 4.2.1.24) (Porphobilinogen synthase)
Q9UBF2	Q9UBF2	COPG2	COPG2_HUMAN Coatomer subunit gamma-2 OS=Homo sapiens GN=COPG2 PE=1 SV=1	All	1.05215	0.0347674	BALF	Label-free	Carvalho et al	3	Coatomer subunit gamma-2 (Gamma-2-coat protein) (Gamma-2-COP)
A0A087WWB6	A0A087WWB6	TAGLN3	A0A087WWB6_HUMAN Transgelin OS=Homo sapiens GN=TAGLN3 PE=1 SV=1	All	1.30251	0.0348258	BALF	Label-free	Carvalho et al	3	NA
P55884	P55884	EIF3B	EIF3B_HUMAN Eukaryotic translation initiation factor 3 subunit B OS=Homo sapiens GN=EIF3B PE=1 SV=3	All	1.50448	0.0348258	BALF	Label-free	Carvalho et al	3	Eukaryotic translation initiation factor 3 subunit B (eIF3b) (Eukaryotic translation initiation factor 3 subunit 9) (Prt1 homolog) (hPrt1) (eIF-3-eta) (eIF3 p110) (eIF3 p116)
Q8IZA3	Q8IZA3	H1FOO	H1FOO_HUMAN Histone H1oo OS=Homo sapiens GN=H1FOO PE=2 SV=1	All	-1.12151	0.0349311	BALF	Label-free	Carvalho et al	3	Histone H1oo (Oocyte-specific histone H1) (Oocyte-specific linker histone H1) (osH1)
P28062	P28062	PSMB8	PSB8_HUMAN Proteasome subunit beta type-8 OS=Homo sapiens GN=PSMB8 PE=1 SV=3	All	-1.15695	0.0349311	BALF	Label-free	Carvalho et al	3	Proteasome subunit beta type-8 (EC 3.4.25.1) (Low molecular mass protein 7) (Macropain subunit C13) (Multicatalytic endopeptidase complex subunit C13) (Proteasome component C13) (Proteasome subunit beta-5i) (Really interesting new gene 10 protein)
X5D2R7	X5D2R7	PSM8	X5D2R7_HUMAN Proteasome subunit beta type OS=Homo sapiens GN=PSM8 PE=1 SV=1	All	-1.15695	0.0349311	BALF	Label-free	Carvalho et al	3	NA
K7ENX2	K7ENX2	VAT1	K7ENX2_HUMAN Synaptic vesicle membrane protein VAT-1 homolog (Fragment) OS=Homo sapiens GN=VAT1 PE=1 SV=1	All	-1.69919	0.0349536	BALF	Label-free	Carvalho et al	3	NA
H0YJZ8	H0YJZ8	KTN1	H0YJZ8_HUMAN Kinectin (Fragment) OS=Homo sapiens GN=KTN1 PE=1 SV=1	All	1.43923	0.0349759	BALF	Label-free	Carvalho et al	3	NA
A0A0C4DFV9	A0A0C4DFV9	SET	A0A0C4DFV9_HUMAN Protein SET OS=Homo sapiens GN=SET PE=1 SV=1	All	-1.54872	0.0349893	BALF	Label-free	Carvalho et al	3	NA
C9JXB8	C9JXB8	RPL24	C9JXB8_HUMAN 60S ribosomal protein L24 OS=Homo sapiens GN=RPL24 PE=1 SV=1	All	-1.91271	0.0355754	BALF	Label-free	Carvalho et al	3	NA
P11277	P11277	SPTB	SPTB1_HUMAN Spectrin beta chain, erythrocytic OS=Homo sapiens GN=SPTB PE=1 SV=5	All	0.738591	0.0358273	BALF	Label-free	Carvalho et al	3	Spectrin beta chain, erythrocytic (Beta-I spectrin)
Q12840	Q12840	KIF5A	KIF5A_HUMAN Kinesin heavy chain isoform 5A OS=Homo sapiens GN=KIF5A PE=1 SV=2	All	1.03841	0.0359008	BALF	Label-free	Carvalho et al	3	Kinesin heavy chain isoform 5A (Kinesin heavy chain neuron-specific 1) (Neuronal kinesin heavy chain) (NKHC)
P30520	P30520	ADSS	PURA2_HUMAN Adenylosuccinate synthetase isozyme 2 OS=Homo sapiens GN=ADSS PE=1 SV=3	All	1.23727	0.0364123	BALF	Label-free	Carvalho et al	3	Adenylosuccinate synthetase isozyme 2 (AMPSase 2) (AdSS 2) (EC 6.3.4.4) (Adenylosuccinate synthetase, acidic isozyme) (Adenylosuccinate synthetase, liver isozyme) (L-type adenylosuccinate synthetase) (IMP--aspartate ligase 2)
P30043	P30043	BLVRB	BLVRB_HUMAN Flavin reductase (NADPH) OS=Homo sapiens GN=BLVRB PE=1 SV=3	All	1.32713	0.0364123	BALF	Label-free	Carvalho et al	3	Flavin reductase (NADPH) (FR) (EC 1.5.1.30) (Biliverdin reductase B) (BVR-B) (EC 1.3.1.24) (Biliverdin-IX beta-reductase) (Green heme-binding protein) (GHBP) (NADPH-dependent diaphorase) (NADPH-flavin reductase) (FLR)
P33176	P33176	KIF5B	KINH_HUMAN Kinesin-1 heavy chain OS=Homo sapiens GN=KIF5B PE=1 SV=1	All	1.0356	0.0364123	BALF	Label-free	Carvalho et al	3	Kinesin-1 heavy chain (Conventional kinesin heavy chain) (Ubiquitous kinesin heavy chain) (UKHC)
Q92570	Q92570	NR4A3	NR4A3_HUMAN Nuclear receptor subfamily 4 group A member 3 OS=Homo sapiens GN=NR4A3 PE=1 SV=3	All	1.53137	0.0364123	BALF	Label-free	Carvalho et al	3	Nuclear receptor subfamily 4 group A member 3 (Mitogen-induced nuclear orphan receptor) (Neuron-derived orphan receptor 1) (Nuclear hormone receptor NOR-1)
A0A0C4DH26	A0A0C4DH26	IGKV6D-41	A0A0C4DH26_HUMAN Protein IGKV6D-41 (Fragment) OS=Homo sapiens GN=IGKV6D-41 PE=4 SV=1	All	1.0933	0.0364123	BALF	Label-free	Carvalho et al	3	NA
O60282	O60282	KIF5C	KIF5C_HUMAN Kinesin heavy chain isoform 5C OS=Homo sapiens GN=KIF5C PE=1 SV=1	All	1.03546	0.0364123	BALF	Label-free	Carvalho et al	3	Kinesin heavy chain isoform 5C (Kinesin heavy chain neuron-specific 2)
J3KRP0	J3KRP0	CNDP1	J3KRP0_HUMAN Beta-Ala-His dipeptidase OS=Homo sapiens GN=CNDP1 PE=1 SV=2	All	1.28686	0.0364329	BALF	Label-free	Carvalho et al	3	NA
C9JM50	C9JM50	KRT19	C9JM50_HUMAN Keratin, type I cytoskeletal 19 (Fragment) OS=Homo sapiens GN=KRT19 PE=1 SV=1	All	-0.724786	0.0364329	BALF	Label-free	Carvalho et al	3	NA
A0A087WUC4	A0A087WUC4	ADH1C	A0A087WUC4_HUMAN Alcohol dehydrogenase 1C (Fragment) OS=Homo sapiens GN=ADH1C PE=1 SV=1	All	-1.46345	0.0364329	BALF	Label-free	Carvalho et al	3	NA
B4DDC6	B4DDC6	PTGES3	B4DDC6_HUMAN Prostaglandin E synthase 3 OS=Homo sapiens GN=PTGES3 PE=1 SV=1	All	1.1638	0.0365912	BALF	Label-free	Carvalho et al	3	NA
P42126	P42126	ECI1	ECI1_HUMAN Enoyl-CoA delta isomerase 1, mitochondrial OS=Homo sapiens GN=ECI1 PE=1 SV=1	All	-1.50472	0.0365912	BALF	Label-free	Carvalho et al	3	Enoyl-CoA delta isomerase 1, mitochondrial (EC 5.3.3.8) (3,2-trans-enoyl-CoA isomerase) (Delta(3),Delta(2)-enoyl-CoA isomerase) (D3,D2-enoyl-CoA isomerase) (Dodecenoyl-CoA isomerase)
Q15056	Q15056	EIF4H	IF4H_HUMAN Eukaryotic translation initiation factor 4H OS=Homo sapiens GN=EIF4H PE=1 SV=5	All	1.24728	0.0367379	BALF	Label-free	Carvalho et al	3	Eukaryotic translation initiation factor 4H (eIF-4H) (Williams-Beuren syndrome chromosomal region 1 protein)
H7C469	H7C469	N/A	H7C469_HUMAN Uncharacterized protein (Fragment) OS=Homo sapiens PE=1 SV=5	All	-1.37861	0.0376835	BALF	Label-free	Carvalho et al	3	NA
Q9UIA9	Q9UIA9	XPO7	XPO7_HUMAN Exportin-7 OS=Homo sapiens GN=XPO7 PE=1 SV=3	All	1.15709	0.0377475	BALF	Label-free	Carvalho et al	3	Exportin-7 (Exp7) (Ran-binding protein 16)
P49327	P49327	FASN	FAS_HUMAN Fatty acid synthase OS=Homo sapiens GN=FASN PE=1 SV=3	All	1.04537	0.0380009	BALF	Label-free	Carvalho et al	3	Fatty acid synthase (EC 2.3.1.85) [Includes: [Acyl-carrier-protein] S-acetyltransferase (EC 2.3.1.38); [Acyl-carrier-protein] S-malonyltransferase (EC 2.3.1.39); 3-oxoacyl-[acyl-carrier-protein] synthase (EC 2.3.1.41); 3-oxoacyl-[acyl-carrier-protein] reductase (EC 1.1.1.100); 3-hydroxyacyl-[acyl-carrier-protein] dehydratase (EC 4.2.1.59); Enoyl-[acyl-carrier-protein] reductase (EC 1.3.1.39); Ole…
P69905	P69905	HBA1	HBA_HUMAN Hemoglobin subunit alpha OS=Homo sapiens GN=HBA1 PE=1 SV=2	All	1.0225	0.0385247	BALF	Label-free	Carvalho et al	3	Hemoglobin subunit alpha (Alpha-globin) (Hemoglobin alpha chain)
Q76M96	Q76M96	CCDC80	CCD80_HUMAN Coiled-coil domain-containing protein 80 OS=Homo sapiens GN=CCDC80 PE=1 SV=1	All	1.37843	0.0385682	BALF	Label-free	Carvalho et al	3	Coiled-coil domain-containing protein 80 (Down-regulated by oncogenes protein 1) (Up-regulated in BRS-3 deficient mouse homolog)
D6R939	D6R939	IQGAP2	D6R939_HUMAN Ras GTPase-activating-like protein IQGAP2 (Fragment) OS=Homo sapiens GN=IQGAP2 PE=1 SV=6	All	1.55191	0.0385682	BALF	Label-free	Carvalho et al	3	NA
H0YLU2	H0YLU2	PSME1	H0YLU2_HUMAN Proteasome activator complex subunit 1 (Fragment) OS=Homo sapiens GN=PSME1 PE=1 SV=1	All	-1.4796	0.0385682	BALF	Label-free	Carvalho et al	3	NA
P19823	P19823	ITIH2	ITIH2_HUMAN Inter-alpha-trypsin inhibitor heavy chain H2 OS=Homo sapiens GN=ITIH2 PE=1 SV=2	All	0.937115	0.0385682	BALF	Label-free	Carvalho et al	3	Inter-alpha-trypsin inhibitor heavy chain H2 (ITI heavy chain H2) (ITI-HC2) (Inter-alpha-inhibitor heavy chain 2) (Inter-alpha-trypsin inhibitor complex component II) (Serum-derived hyaluronan-associated protein) (SHAP)
Q92841	Q92841	DDX17	DDX17_HUMAN Probable ATP-dependent RNA helicase DDX17 OS=Homo sapiens GN=DDX17 PE=1 SV=2	All	1.44771	0.0385682	BALF	Label-free	Carvalho et al	3	Probable ATP-dependent RNA helicase DDX17 (EC 3.6.4.13) (DEAD box protein 17) (DEAD box protein p72) (RNA-dependent helicase p72)
P14625	P14625	HSP90B1	ENPL_HUMAN Endoplasmin OS=Homo sapiens GN=HSP90B1 PE=1 SV=1	All	-0.690579	0.0385682	BALF	Label-free	Carvalho et al	3	Endoplasmin (94 kDa glucose-regulated protein) (GRP-94) (Heat shock protein 90 kDa beta member 1) (Tumor rejection antigen 1) (gp96 homolog)
P29622	P29622	SERPINA4	KAIN_HUMAN Kallistatin OS=Homo sapiens GN=SERPINA4 PE=1 SV=3	All	0.80274	0.0385682	BALF	Label-free	Carvalho et al	3	Kallistatin (Kallikrein inhibitor) (Peptidase inhibitor 4) (PI-4) (Serpin A4)
Q16401	Q16401	PSMD5	PSMD5_HUMAN 26S proteasome non-ATPase regulatory subunit 5 OS=Homo sapiens GN=PSMD5 PE=1 SV=3	All	1.32751	0.0385682	BALF	Label-free	Carvalho et al	3	26S proteasome non-ATPase regulatory subunit 5 (26S protease subunit S5 basic) (26S proteasome subunit S5B)
O94973	O94973	AP2A2	AP2A2_HUMAN AP-2 complex subunit alpha-2 OS=Homo sapiens GN=AP2A2 PE=1 SV=2	All	0.957742	0.0385682	BALF	Label-free	Carvalho et al	3	AP-2 complex subunit alpha-2 (100 kDa coated vesicle protein C) (Adaptor protein complex AP-2 subunit alpha-2) (Adaptor-related protein complex 2 subunit alpha-2) (Alpha-adaptin C) (Alpha2-adaptin) (Clathrin assembly protein complex 2 alpha-C large chain) (Huntingtin yeast partner J) (Huntingtin-interacting protein 9) (HIP-9) (Huntingtin-interacting protein J) (Plasma membrane adaptor HA2/AP2 ada…
Q58FF6	Q58FF6	HSP90AB4P	H90B4_HUMAN Putative heat shock protein HSP 90-beta 4 OS=Homo sapiens GN=HSP90AB4P PE=5 SV=1	All	1.38654	0.0385682	BALF	Label-free	Carvalho et al	3	Putative heat shock protein HSP 90-beta 4
F8VSL7	F8VSL7	STOM	F8VSL7_HUMAN Erythrocyte band 7 integral membrane protein OS=Homo sapiens GN=STOM PE=1 SV=1	All	-1.53428	0.0385682	BALF	Label-free	Carvalho et al	3	NA
A0A0A0MT36	A0A0A0MT36	IGKV6D-21	A0A0A0MT36_HUMAN Protein IGKV6D-21 (Fragment) OS=Homo sapiens GN=IGKV6D-21 PE=4 SV=1	All	1.10016	0.0385682	BALF	Label-free	Carvalho et al	3	NA
P80217	P80217	IFI35	IN35_HUMAN Interferon-induced 35 kDa protein OS=Homo sapiens GN=IFI35 PE=1 SV=5	All	1.02768	0.0385682	BALF	Label-free	Carvalho et al	3	Interferon-induced 35 kDa protein (IFP 35) (Ifi-35)
H0YD14	H0YD14	MYOF	H0YD14_HUMAN Myoferlin (Fragment) OS=Homo sapiens GN=MYOF PE=1 SV=1	All	0.941221	0.0386432	BALF	Label-free	Carvalho et al	3	NA
B1AH78	B1AH78	RAC2	B1AH78_HUMAN Ras-related C3 botulinum toxin substrate 2 (Fragment) OS=Homo sapiens GN=RAC2 PE=1 SV=1	All	-1.19253	0.0386432	BALF	Label-free	Carvalho et al	3	NA
H3BN34	H3BN34	PKM	H3BN34_HUMAN Pyruvate kinase PKM (Fragment) OS=Homo sapiens GN=PKM PE=1 SV=6	All	-1.65368	0.0386432	BALF	Label-free	Carvalho et al	3	NA
F8WBR5	F8WBR5	CALM2	F8WBR5_HUMAN Calmodulin OS=Homo sapiens GN=CALM2 PE=1 SV=1	All	-1.42703	0.0386432	BALF	Label-free	Carvalho et al	3	NA
G3V479	G3V479	CALM1	G3V479_HUMAN Calmodulin OS=Homo sapiens GN=CALM1 PE=1 SV=1	All	-1.42703	0.0386432	BALF	Label-free	Carvalho et al	3	NA
P09110	P09110	ACAA1	THIK_HUMAN 3-ketoacyl-CoA thiolase, peroxisomal OS=Homo sapiens GN=ACAA1 PE=1 SV=2	All	0.985424	0.0386432	BALF	Label-free	Carvalho et al	3	3-ketoacyl-CoA thiolase, peroxisomal (EC 2.3.1.16) (Acetyl-CoA acyltransferase) (Beta-ketothiolase) (Peroxisomal 3-oxoacyl-CoA thiolase)
A0A087WYY5	A0A087WYY5	PPP1CC	A0A087WYY5_HUMAN Serine/threonine-protein phosphatase OS=Homo sapiens GN=PPP1CC PE=1 SV=1	All	1.13221	0.0386922	BALF	Label-free	Carvalho et al	3	NA
P42224	P42224	STAT1	STAT1_HUMAN Signal transducer and activator of transcription 1-alpha/beta OS=Homo sapiens GN=STAT1 PE=1 SV=2	All	0.978761	0.039261	BALF	Label-free	Carvalho et al	3	Signal transducer and activator of transcription 1-alpha/beta (Transcription factor ISGF-3 components p91/p84)
Q9Y3Z3	Q9Y3Z3	SAMHD1	SAMH1_HUMAN Deoxynucleoside triphosphate triphosphohydrolase SAMHD1 OS=Homo sapiens GN=SAMHD1 PE=1 SV=2	All	0.650534	0.0393046	BALF	Label-free	Carvalho et al	3	Deoxynucleoside triphosphate triphosphohydrolase SAMHD1 (dNTPase) (EC 3.1.5.-) (Dendritic cell-derived IFNG-induced protein) (DCIP) (Monocyte protein 5) (MOP-5) (SAM domain and HD domain-containing protein 1)
M0QZ52	M0QZ52	CALM3	M0QZ52_HUMAN Calmodulin OS=Homo sapiens GN=CALM3 PE=1 SV=1	All	-1.36857	0.0393718	BALF	Label-free	Carvalho et al	3	NA
E9PNW4	E9PNW4	CD59	E9PNW4_HUMAN CD59 glycoprotein OS=Homo sapiens GN=CD59 PE=1 SV=1	All	-1.7638	0.0393718	BALF	Label-free	Carvalho et al	3	NA
O14980	O14980	XPO1	XPO1_HUMAN Exportin-1 OS=Homo sapiens GN=XPO1 PE=1 SV=1	All	1.09678	0.0396581	BALF	Label-free	Carvalho et al	3	Exportin-1 (Exp1) (Chromosome region maintenance 1 protein homolog)
P04180	P04180	LCAT	LCAT_HUMAN Phosphatidylcholine-sterol acyltransferase OS=Homo sapiens GN=LCAT PE=1 SV=1	All	1.39154	0.0398971	BALF	Label-free	Carvalho et al	3	Phosphatidylcholine-sterol acyltransferase (EC 2.3.1.43) (Lecithin-cholesterol acyltransferase) (Phospholipid-cholesterol acyltransferase)
P07996	P07996	THBS1	TSP1_HUMAN Thrombospondin-1 OS=Homo sapiens GN=THBS1 PE=1 SV=2	All	1.18627	0.039965	BALF	Label-free	Carvalho et al	3	Thrombospondin-1
H7C0X8	H7C0X8	CAPG	H7C0X8_HUMAN Macrophage-capping protein (Fragment) OS=Homo sapiens GN=CAPG PE=1 SV=1	All	-2.04279	0.0401223	BALF	Label-free	Carvalho et al	3	NA
Q8IYB5	Q8IYB5	SMAP1	SMAP1_HUMAN Stromal membrane-associated protein 1 OS=Homo sapiens GN=SMAP1 PE=1 SV=2	All	-1.36208	0.0401223	BALF	Label-free	Carvalho et al	3	Stromal membrane-associated protein 1
K7EIU7	K7EIU7	NARS	K7EIU7_HUMAN Asparagine--tRNA ligase, cytoplasmic (Fragment) OS=Homo sapiens GN=NARS PE=1 SV=1	All	1.84105	0.0408498	BALF	Label-free	Carvalho et al	3	NA
B5MCA4	B5MCA4	EPCAM	B5MCA4_HUMAN Epithelial cell adhesion molecule OS=Homo sapiens GN=EPCAM PE=1 SV=1	All	1.07414	0.0408844	BALF	Label-free	Carvalho et al	3	NA
O14791	O14791	APOL1	APOL1_HUMAN Apolipoprotein L1 OS=Homo sapiens GN=APOL1 PE=1 SV=5	All	1.59664	0.0408844	BALF	Label-free	Carvalho et al	3	Apolipoprotein L1 (Apolipoprotein L) (Apo-L) (ApoL) (Apolipoprotein L-I) (ApoL-I)
Q6UXB3	Q6UXB3	LYPD2	LYPD2_HUMAN Ly6/PLAUR domain-containing protein 2 OS=Homo sapiens GN=LYPD2 PE=2 SV=1	All	2.15144	0.0412881	BALF	Label-free	Carvalho et al	3	Ly6/PLAUR domain-containing protein 2
A2IDB1	A2IDB1	YWHAH	A2IDB1_HUMAN 14-3-3 protein eta OS=Homo sapiens GN=YWHAH PE=1 SV=1	All	1.48491	0.0417153	BALF	Label-free	Carvalho et al	3	NA
Q8WV44	Q8WV44	TRIM41	TRI41_HUMAN E3 ubiquitin-protein ligase TRIM41 OS=Homo sapiens GN=TRIM41 PE=1 SV=3	All	1.53077	0.0417891	BALF	Label-free	Carvalho et al	3	E3 ubiquitin-protein ligase TRIM41 (EC 6.3.2.-) (RING finger-interacting protein with C kinase) (RINCK) (Tripartite motif-containing protein 41)
Q5T0S4	Q5T0S4	PPT1	Q5T0S4_HUMAN Palmitoyl-protein thioesterase 1 (Fragment) OS=Homo sapiens GN=PPT1 PE=1 SV=1	All	1.66442	0.0419077	BALF	Label-free	Carvalho et al	3	NA
P30740	P30740	SERPINB1	ILEU_HUMAN Leukocyte elastase inhibitor OS=Homo sapiens GN=SERPINB1 PE=1 SV=1	All	-1.06621	0.042102	BALF	Label-free	Carvalho et al	3	Leukocyte elastase inhibitor (LEI) (Monocyte/neutrophil elastase inhibitor) (EI) (M/NEI) (Peptidase inhibitor 2) (PI-2) (Serpin B1)
A8MXB9	A8MXB9	SUMF2	A8MXB9_HUMAN Sulfatase-modifying factor 2 OS=Homo sapiens GN=SUMF2 PE=1 SV=2	All	1.17946	0.0421407	BALF	Label-free	Carvalho et al	3	NA
I3NI22	I3NI22	SGSH	I3NI22_HUMAN N-sulphoglucosamine sulphohydrolase (Fragment) OS=Homo sapiens GN=SGSH PE=1 SV=1	All	1.17448	0.042762	BALF	Label-free	Carvalho et al	3	NA
C9JKT2	C9JKT2	ALDH3A1	C9JKT2_HUMAN Aldehyde dehydrogenase, dimeric NADP-preferring (Fragment) OS=Homo sapiens GN=ALDH3A1 PE=1 SV=2	All	-1.56666	0.0429374	BALF	Label-free	Carvalho et al	3	NA
Q9NZK5	Q9NZK5	CECR1	CECR1_HUMAN Adenosine deaminase CECR1 OS=Homo sapiens GN=CECR1 PE=1 SV=2	All	1.03507	0.0429374	BALF	Label-free	Carvalho et al	3	Adenosine deaminase CECR1 (EC 3.5.4.4) (Cat eye syndrome critical region protein 1)
E7EP32	E7EP32	GNB2	E7EP32_HUMAN Guanine nucleotide-binding protein G(I)/G(S)/G(T) subunit beta-2 OS=Homo sapiens GN=GNB2 PE=1 SV=1	All	-1.31341	0.0429374	BALF	Label-free	Carvalho et al	3	NA
Q16772	Q16772	GSTA3	GSTA3_HUMAN Glutathione S-transferase A3 OS=Homo sapiens GN=GSTA3 PE=1 SV=3	All	-1.32372	0.0429374	BALF	Label-free	Carvalho et al	3	Glutathione S-transferase A3 (EC 2.5.1.18) (GST class-alpha member 3) (Glutathione S-transferase A3-3)
E9PLK3	E9PLK3	NPEPPS	E9PLK3_HUMAN Puromycin-sensitive aminopeptidase OS=Homo sapiens GN=NPEPPS PE=1 SV=1	All	0.827845	0.0429374	BALF	Label-free	Carvalho et al	3	NA
Q8N1N4	Q8N1N4	KRT78	K2C78_HUMAN Keratin, type II cytoskeletal 78 OS=Homo sapiens GN=KRT78 PE=2 SV=2	All	1.42743	0.0429374	BALF	Label-free	Carvalho et al	3	Keratin, type II cytoskeletal 78 (Cytokeratin-78) (CK-78) (Keratin-5b) (Keratin-78) (K78) (Type-II keratin Kb40)
A0A087WUW7	A0A087WUW7	USP17L15	A0A087WUW7_HUMAN Ubiquitin carboxyl-terminal hydrolase 17-like protein 15 OS=Homo sapiens GN=USP17L15 PE=4 SV=1	All	1.42743	0.0429374	BALF	Label-free	Carvalho et al	3	NA
A0A087WWE9	A0A087WWE9	USP17L22	A0A087WWE9_HUMAN Ubiquitin carboxyl-terminal hydrolase 17-like protein 22 OS=Homo sapiens GN=USP17L22 PE=4 SV=1	All	1.42743	0.0429374	BALF	Label-free	Carvalho et al	3	NA
A0A087WYD9	A0A087WYD9	USP17L19	A0A087WYD9_HUMAN Ubiquitin carboxyl-terminal hydrolase 17-like protein 19 OS=Homo sapiens GN=USP17L19 PE=4 SV=1	All	1.42743	0.0429374	BALF	Label-free	Carvalho et al	3	NA
A0A087X1Q3	A0A087X1Q3	USP17L26	A0A087X1Q3_HUMAN Ubiquitin carboxyl-terminal hydrolase 17-like protein 24 OS=Homo sapiens GN=USP17L26 PE=4 SV=1	All	1.42743	0.0429374	BALF	Label-free	Carvalho et al	3	NA
I3L0E4	I3L0E4	USP17L10	I3L0E4_HUMAN Ubiquitin carboxyl-terminal hydrolase 17-like protein 10 OS=Homo sapiens GN=USP17L10 PE=4 SV=2	All	1.42743	0.0429374	BALF	Label-free	Carvalho et al	3	NA
C9JTC6	C9JTC6	LRRFIP1	C9JTC6_HUMAN Leucine-rich repeat flightless-interacting protein 1 (Fragment) OS=Homo sapiens GN=LRRFIP1 PE=1 SV=1	All	-1.54084	0.0429374	BALF	Label-free	Carvalho et al	3	NA
A8MUK1	A8MUK1	USP17L5	U17L5_HUMAN Ubiquitin carboxyl-terminal hydrolase 17-like protein 5 OS=Homo sapiens GN=USP17L5 PE=3 SV=2	All	1.42886	0.0429374	BALF	Label-free	Carvalho et al	3	NA
C9JPN9	C9JPN9	USP17L12	UL17C_HUMAN Ubiquitin carboxyl-terminal hydrolase 17-like protein 12 OS=Homo sapiens GN=USP17L12 PE=3 SV=1	All	1.42886	0.0429374	BALF	Label-free	Carvalho et al	3	NA
P14136	P14136	GFAP	GFAP_HUMAN Glial fibrillary acidic protein OS=Homo sapiens GN=GFAP PE=1 SV=1	All	1.42886	0.0429374	BALF	Label-free	Carvalho et al	3	Glial fibrillary acidic protein (GFAP)
Q0WX57	Q0WX57	USP17L24	U17LO_HUMAN Ubiquitin carboxyl-terminal hydrolase 17-like protein 24 OS=Homo sapiens GN=USP17L24 PE=1 SV=2	All	1.42886	0.0429374	BALF	Label-free	Carvalho et al	3	NA
A0A087WTA0	A0A087WTA0	USP17L11	A0A087WTA0_HUMAN Ubiquitin carboxyl-terminal hydrolase 17-like protein 11 OS=Homo sapiens GN=USP17L11 PE=4 SV=1	All	1.42886	0.0429374	BALF	Label-free	Carvalho et al	3	NA
A0A087WTF5	A0A087WTF5	USP17L20	A0A087WTF5_HUMAN Ubiquitin carboxyl-terminal hydrolase 17-like protein 20 OS=Homo sapiens GN=USP17L20 PE=4 SV=1	All	1.42886	0.0429374	BALF	Label-free	Carvalho et al	3	NA
A0A087WUD4	A0A087WUD4	USP17L21	A0A087WUD4_HUMAN Ubiquitin carboxyl-terminal hydrolase 17-like protein 21 OS=Homo sapiens GN=USP17L21 PE=4 SV=1	All	1.42886	0.0429374	BALF	Label-free	Carvalho et al	3	NA
A0A087WVW9	A0A087WVW9	USP17L17	A0A087WVW9_HUMAN Ubiquitin carboxyl-terminal hydrolase 17-like protein 17 OS=Homo sapiens GN=USP17L17 PE=4 SV=1	All	1.42886	0.0429374	BALF	Label-free	Carvalho et al	3	NA
A0A087WY87	A0A087WY87	USP17L13	A0A087WY87_HUMAN Ubiquitin carboxyl-terminal hydrolase 17-like protein 13 OS=Homo sapiens GN=USP17L13 PE=4 SV=1	All	1.42886	0.0429374	BALF	Label-free	Carvalho et al	3	NA
A6NCW0	A6NCW0	USP17L3	U17L3_HUMAN Ubiquitin carboxyl-terminal hydrolase 17-like protein 3 OS=Homo sapiens GN=USP17L3 PE=3 SV=1	All	1.42981	0.0431808	BALF	Label-free	Carvalho et al	3	NA
Q7RTZ2	Q7RTZ2	USP17L1	U17L1_HUMAN Ubiquitin carboxyl-terminal hydrolase 17-like protein 1 OS=Homo sapiens GN=USP17L1 PE=3 SV=1	All	1.42981	0.0431808	BALF	Label-free	Carvalho et al	3	NA
A0A087WTC1	A0A087WTC1	USP17L18	A0A087WTC1_HUMAN Ubiquitin carboxyl-terminal hydrolase 17-like protein 18 OS=Homo sapiens GN=USP17L18 PE=4 SV=1	All	1.42981	0.0431808	BALF	Label-free	Carvalho et al	3	NA
Q6UXB2	Q6UXB2	CXCL17	VCC1_HUMAN VEGF coregulated chemokine 1 OS=Homo sapiens GN=CXCL17 PE=1 SV=1	All	1.21752	0.0431808	BALF	Label-free	Carvalho et al	3	C-X-C motif chemokine 17 (6-Cys CXCL17) (Dendritic cell and monocyte chemokine-like protein) (DMC) (VEGF coregulated chemokine 1) [Cleaved into: 4-Cys CXCL17]
P05546	P05546	SERPIND1	HEP2_HUMAN Heparin cofactor 2 OS=Homo sapiens GN=SERPIND1 PE=1 SV=3	All	0.959084	0.0431808	BALF	Label-free	Carvalho et al	3	Heparin cofactor 2 (Heparin cofactor II) (HC-II) (Protease inhibitor leuserpin-2) (HLS2) (Serpin D1)
Q9HAT2	Q9HAT2	SIAE	SIAE_HUMAN Sialate O-acetylesterase OS=Homo sapiens GN=SIAE PE=1 SV=1	All	1.11024	0.0433192	BALF	Label-free	Carvalho et al	3	Sialate O-acetylesterase (EC 3.1.1.53) (H-Lse) (Sialic acid-specific 9-O-acetylesterase)
P08263	P08263	GSTA1	GSTA1_HUMAN Glutathione S-transferase A1 OS=Homo sapiens GN=GSTA1 PE=1 SV=3	All	-1.36779	0.0433243	BALF	Label-free	Carvalho et al	3	Glutathione S-transferase A1 (EC 2.5.1.18) (GST HA subunit 1) (GST class-alpha member 1) (GST-epsilon) (GSTA1-1) (GTH1) [Cleaved into: Glutathione S-transferase A1, N-terminally processed]
C9JTG5	C9JTG5	KRT15	C9JTG5_HUMAN Keratin, type I cytoskeletal 15 (Fragment) OS=Homo sapiens GN=KRT15 PE=1 SV=1	All	-1.00959	0.0438621	BALF	Label-free	Carvalho et al	3	NA
P31948	P31948	STIP1	STIP1_HUMAN Stress-induced-phosphoprotein 1 OS=Homo sapiens GN=STIP1 PE=1 SV=1	All	0.70624	0.0439068	BALF	Label-free	Carvalho et al	3	Stress-induced-phosphoprotein 1 (STI1) (Hsc70/Hsp90-organizing protein) (Hop) (Renal carcinoma antigen NY-REN-11) (Transformation-sensitive protein IEF SSP 3521)
A0A0C4DGI4	A0A0C4DGI4	PTCH1	A0A0C4DGI4_HUMAN Protein patched homolog 1 (Fragment) OS=Homo sapiens GN=PTCH1 PE=4 SV=1	All	1.02342	0.0439268	BALF	Label-free	Carvalho et al	3	NA
A0A0A0MSD5	A0A0A0MSD5	AKR1C2	A0A0A0MSD5_HUMAN Aldo-keto reductase family 1 member C2 OS=Homo sapiens GN=AKR1C2 PE=1 SV=1	All	-1.48527	0.0439357	BALF	Label-free	Carvalho et al	3	NA
K7EQH6	K7EQH6	KRT13	K7EQH6_HUMAN Keratin, type I cytoskeletal 13 (Fragment) OS=Homo sapiens GN=KRT13 PE=1 SV=1	All	-1.62667	0.0439871	BALF	Label-free	Carvalho et al	3	NA
A0A0G2JJT9	A0A0G2JJT9	VARS	A0A0G2JJT9_HUMAN Valine--tRNA ligase (Fragment) OS=Homo sapiens GN=VARS PE=1 SV=1	All	-1.53177	0.0439871	BALF	Label-free	Carvalho et al	3	NA
M0QXV9	M0QXV9	N/A	M0QXV9_HUMAN Uncharacterized protein (Fragment) OS=Homo sapiens PE=4 SV=1	All	1.64589	0.0439871	BALF	Label-free	Carvalho et al	3	NA
P02750	P02750	LRG1	A2GL_HUMAN Leucine-rich alpha-2-glycoprotein OS=Homo sapiens GN=LRG1 PE=1 SV=2	All	0.886324	0.0440333	BALF	Label-free	Carvalho et al	3	Leucine-rich alpha-2-glycoprotein (LRG)
E9PBW4	E9PBW4	HBG2	E9PBW4_HUMAN Hemoglobin subunit gamma-2 OS=Homo sapiens GN=HBG2 PE=1 SV=1	All	1.24224	0.0449985	BALF	Label-free	Carvalho et al	3	NA
H0YDD8	H0YDD8	RPLP2	H0YDD8_HUMAN 60S acidic ribosomal protein P2 (Fragment) OS=Homo sapiens GN=RPLP2 PE=1 SV=1	All	-1.64944	0.045257	BALF	Label-free	Carvalho et al	3	NA
E5RH45	E5RH45	PMP2	E5RH45_HUMAN Myelin P2 protein OS=Homo sapiens GN=PMP2 PE=4 SV=1	All	-2.05623	0.045257	BALF	Label-free	Carvalho et al	3	NA
H0YEG8	H0YEG8	NUCB2	H0YEG8_HUMAN Nucleobindin-2 (Fragment) OS=Homo sapiens GN=NUCB2 PE=1 SV=2	All	1.19914	0.0453085	BALF	Label-free	Carvalho et al	3	NA
H7BZJ8	H7BZJ8	AZGP1	H7BZJ8_HUMAN Zinc-alpha-2-glycoprotein (Fragment) OS=Homo sapiens GN=AZGP1 PE=1 SV=1	All	1.55966	0.0464581	BALF	Label-free	Carvalho et al	3	NA
F8W651	F8W651	COPZ1	F8W651_HUMAN Coatomer subunit zeta-1 OS=Homo sapiens GN=COPZ1 PE=1 SV=1	All	1.33042	0.0464581	BALF	Label-free	Carvalho et al	3	NA
P49591	P49591	SARS	SYSC_HUMAN Serine--tRNA ligase, cytoplasmic OS=Homo sapiens GN=SARS PE=1 SV=3	All	-1.30396	0.0464817	BALF	Label-free	Carvalho et al	3	Serine--tRNA ligase, cytoplasmic (EC 6.1.1.11) (Seryl-tRNA synthetase) (SerRS) (Seryl-tRNA(Ser/Sec) synthetase)
C9JDS9	C9JDS9	TUBA4A	C9JDS9_HUMAN Tubulin alpha-4A chain (Fragment) OS=Homo sapiens GN=TUBA4A PE=1 SV=1	All	-1.87896	0.0466931	BALF	Label-free	Carvalho et al	3	NA
P09210	P09210	GSTA2	GSTA2_HUMAN Glutathione S-transferase A2 OS=Homo sapiens GN=GSTA2 PE=1 SV=4	All	-1.36582	0.0470013	BALF	Label-free	Carvalho et al	3	Glutathione S-transferase A2 (EC 2.5.1.18) (GST HA subunit 2) (GST class-alpha member 2) (GST-gamma) (GSTA2-2) (GTH2)
Q9HC84	Q9HC84	MUC5B	MUC5B_HUMAN Mucin-5B OS=Homo sapiens GN=MUC5B PE=1 SV=3	All	-0.759841	0.047698	BALF	Label-free	Carvalho et al	3	Mucin-5B (MUC-5B) (Cervical mucin) (High molecular weight salivary mucin MG1) (Mucin-5 subtype B, tracheobronchial) (Sublingual gland mucin)
Q7Z4W1	Q7Z4W1	DCXR	DCXR_HUMAN L-xylulose reductase OS=Homo sapiens GN=DCXR PE=1 SV=2	All	0.962381	0.0477622	BALF	Label-free	Carvalho et al	3	L-xylulose reductase (XR) (EC 1.1.1.10) (Carbonyl reductase II) (Dicarbonyl/L-xylulose reductase) (Kidney dicarbonyl reductase) (kiDCR) (Short chain dehydrogenase/reductase family 20C member 1) (Sperm surface protein P34H)
Q99456	Q99456	KRT12	K1C12_HUMAN Keratin, type I cytoskeletal 12 OS=Homo sapiens GN=KRT12 PE=1 SV=1	All	1.23998	0.0477622	BALF	Label-free	Carvalho et al	3	Keratin, type I cytoskeletal 12 (Cytokeratin-12) (CK-12) (Keratin-12) (K12)
Q06210	Q06210	GFPT1	GFPT1_HUMAN Glutamine--fructose-6-phosphate aminotransferase [isomerizing] 1 OS=Homo sapiens GN=GFPT1 PE=1 SV=3	All	1.53993	0.0477622	BALF	Label-free	Carvalho et al	3	Glutamine--fructose-6-phosphate aminotransferase [isomerizing] 1 (EC 2.6.1.16) (D-fructose-6-phosphate amidotransferase 1) (Glutamine:fructose-6-phosphate amidotransferase 1) (GFAT 1) (GFAT1) (Hexosephosphate aminotransferase 1)
Q6UWW0	Q6UWW0	LCN15	LCN15_HUMAN Lipocalin-15 OS=Homo sapiens GN=LCN15 PE=1 SV=1	All	1.19941	0.0477622	BALF	Label-free	Carvalho et al	3	Lipocalin-15
B7ZKJ8	B7ZKJ8	ITIH4	B7ZKJ8_HUMAN ITIH4 protein OS=Homo sapiens GN=ITIH4 PE=1 SV=1	All	1.15363	0.0479921	BALF	Label-free	Carvalho et al	3	NA
A0A087WWY0	A0A087WWY0	LPA	A0A087WWY0_HUMAN Apolipoprotein(a) OS=Homo sapiens GN=LPA PE=1 SV=1	All	1.71051	0.0480555	BALF	Label-free	Carvalho et al	3	NA
P47897	P47897	QARS	SYQ_HUMAN Glutamine--tRNA ligase OS=Homo sapiens GN=QARS PE=1 SV=1	All	1.20999	0.0486009	BALF	Label-free	Carvalho et al	3	Glutamine--tRNA ligase (EC 6.1.1.18) (Glutaminyl-tRNA synthetase) (GlnRS)
Q5HYB6	Q5HYB6	DKFZp686J1372	Q5HYB6_HUMAN Epididymis luminal protein 189 OS=Homo sapiens GN=DKFZp686J1372 PE=1 SV=1	All	-0.715017	0.0489025	BALF	Label-free	Carvalho et al	3	NA
Q92496	Q92496	CFHR4	FHR4_HUMAN Complement factor H-related protein 4 OS=Homo sapiens GN=CFHR4 PE=1 SV=3	All	1.31795	0.0489222	BALF	Label-free	Carvalho et al	3	Complement factor H-related protein 4 (FHR-4)
K7EKQ2	K7EKQ2	CDC37	K7EKQ2_HUMAN Hsp90 co-chaperone Cdc37 (Fragment) OS=Homo sapiens GN=CDC37 PE=1 SV=1	All	1.2325	0.0489222	BALF	Label-free	Carvalho et al	3	NA
P51148	P51148	RAB5C	RAB5C_HUMAN Ras-related protein Rab-5C OS=Homo sapiens GN=RAB5C PE=1 SV=2	All	-1.2772	0.0489222	BALF	Label-free	Carvalho et al	3	Ras-related protein Rab-5C (L1880) (RAB5L)
H7C2W2	H7C2W2	SHPRH	H7C2W2_HUMAN E3 ubiquitin-protein ligase SHPRH (Fragment) OS=Homo sapiens GN=SHPRH PE=1 SV=1	All	1.3219	0.0489222	BALF	Label-free	Carvalho et al	3	NA
P62195	P62195	PSMC5	PRS8_HUMAN 26S protease regulatory subunit 8 OS=Homo sapiens GN=PSMC5 PE=1 SV=1	All	0.896014	0.0489222	BALF	Label-free	Carvalho et al	3	26S protease regulatory subunit 8 (26S proteasome AAA-ATPase subunit RPT6) (Proteasome 26S subunit ATPase 5) (Proteasome subunit p45) (Thyroid hormone receptor-interacting protein 1) (TRIP1) (p45/SUG)
Q01518	Q01518	CAP1	CAP1_HUMAN Adenylyl cyclase-associated protein 1 OS=Homo sapiens GN=CAP1 PE=1 SV=5	All	-12.3148	0.00091923	BALF	Label-free	Carvalho et al	4	Adenylyl cyclase-associated protein 1 (CAP 1)
P23381	P23381	WARS	SYWC_HUMAN Tryptophan--tRNA ligase, cytoplasmic OS=Homo sapiens GN=WARS PE=1 SV=2	All	-11.2731	0.00091923	BALF	Label-free	Carvalho et al	4	Tryptophan--tRNA ligase, cytoplasmic (EC 6.1.1.2) (Interferon-induced protein 53) (IFP53) (Tryptophanyl-tRNA synthetase) (TrpRS) (hWRS) [Cleaved into: T1-TrpRS; T2-TrpRS]
F6WIT2	F6WIT2	PPP2R4	F6WIT2_HUMAN Serine/threonine-protein phosphatase 2A activator OS=Homo sapiens GN=PPP2R4 PE=1 SV=1;tr	All	-7.90637	0.00245506	BALF	Label-free	Carvalho et al	4	NA
A0A087WXI2	A0A087WXI2	FCGBP	A0A087WXI2_HUMAN IgGFc-binding protein OS=Homo sapiens GN=FCGBP PE=1 SV=1;sp	All	-11.7812	0.00245506	BALF	Label-free	Carvalho et al	4	NA
A0A087WWU8	A0A087WWU8	DKFZp686J1372	A0A087WWU8_HUMAN Tropomyosin alpha-3 chain OS=Homo sapiens GN=TPM3 PE=1 SV=1;tr	All	-10.6405	0.0033313	BALF	Label-free	Carvalho et al	4	NA
P84077	P84077	ARF3	ARF1_HUMAN ADP-ribosylation factor 1 OS=Homo sapiens GN=ARF1 PE=1 SV=2;sp	All	-10.1353	0.00503468	BALF	Label-free	Carvalho et al	4	ADP-ribosylation factor 1
P61158	P61158	ACTR3	ARP3_HUMAN Actin-related protein 3 OS=Homo sapiens GN=ACTR3 PE=1 SV=3;tr	All	-10.0269	0.00503468	BALF	Label-free	Carvalho et al	4	Actin-related protein 3 (Actin-like protein 3)
C9JIZ6	C9JIZ6	PSAP	C9JIZ6_HUMAN Prosaposin OS=Homo sapiens GN=PSAP PE=1 SV=2;sp	All	-10.5573	0.00503468	BALF	Label-free	Carvalho et al	4	NA
P21980	P21980	TGM2	TGM2_HUMAN Protein-glutamine gamma-glutamyltransferase 2 OS=Homo sapiens GN=TGM2 PE=1 SV=2	All	-10.0502	0.00545546	BALF	Label-free	Carvalho et al	4	Protein-glutamine gamma-glutamyltransferase 2 (EC 2.3.2.13) (Tissue transglutaminase) (Transglutaminase C) (TG(C)) (TGC) (TGase C) (Transglutaminase H) (TGase H) (Transglutaminase-2) (TGase-2)
O00391	O00391	QSOX1	QSOX1_HUMAN Sulfhydryl oxidase 1 OS=Homo sapiens GN=QSOX1 PE=1 SV=3	All	-9.62621	0.00593759	BALF	Label-free	Carvalho et al	4	Sulfhydryl oxidase 1 (hQSOX) (EC 1.8.3.2) (Quiescin Q6)
Q14508	Q14508	WFDC2	WFDC2_HUMAN WAP four-disulfide core domain protein 2 OS=Homo sapiens GN=WFDC2 PE=1 SV=2	All	-9.52499	0.00593759	BALF	Label-free	Carvalho et al	4	WAP four-disulfide core domain protein 2 (Epididymal secretory protein E4) (Major epididymis-specific protein E4) (Putative protease inhibitor WAP5)
P20618	P20618	PSMB1	PSB1_HUMAN Proteasome subunit beta type-1 OS=Homo sapiens GN=PSMB1 PE=1 SV=2	All	-8.06038	0.00593759	BALF	Label-free	Carvalho et al	4	Proteasome subunit beta type-1 (EC 3.4.25.1) (Macropain subunit C5) (Multicatalytic endopeptidase complex subunit C5) (Proteasome component C5) (Proteasome gamma chain)
P00326	P00326	ADH1B	ADH1G_HUMAN Alcohol dehydrogenase 1C OS=Homo sapiens GN=ADH1C PE=1 SV=2;sp	All	-9.29725	0.00593759	BALF	Label-free	Carvalho et al	4	Alcohol dehydrogenase 1C (EC 1.1.1.1) (Alcohol dehydrogenase subunit gamma)
O43490	O43490	PROM1	PROM1_HUMAN Prominin-1 OS=Homo sapiens GN=PROM1 PE=1 SV=1	All	-8.49635	0.00593759	BALF	Label-free	Carvalho et al	4	Prominin-1 (Antigen AC133) (Prominin-like protein 1) (CD antigen CD133)
P07355	P07355	ANXA2	ANXA2_HUMAN Annexin A2 OS=Homo sapiens GN=ANXA2 PE=1 SV=2;tr	All	-10.6	0.00689022	BALF	Label-free	Carvalho et al	4	Annexin A2 (Annexin II) (Annexin-2) (Calpactin I heavy chain) (Calpactin-1 heavy chain) (Chromobindin-8) (Lipocortin II) (Placental anticoagulant protein IV) (PAP-IV) (Protein I) (p36)
Q01469	Q01469	FABP5	FABP5_HUMAN Fatty acid-binding protein, epidermal OS=Homo sapiens GN=FABP5 PE=1 SV=3;tr	All	-7.94747	0.00689022	BALF	Label-free	Carvalho et al	4	Fatty acid-binding protein, epidermal (Epidermal-type fatty acid-binding protein) (E-FABP) (Fatty acid-binding protein 5) (Psoriasis-associated fatty acid-binding protein homolog) (PA-FABP)
Q6P5S2	Q6P5S2	LEG1	LEG1H_HUMAN Protein LEG1 homolog OS=Homo sapiens GN=LEG1 PE=1 SV=2	All	-9.66491	0.00763387	BALF	Label-free	Carvalho et al	4	Protein LEG1 homolog
P61224	P61224	RAP1B	RAP1B_HUMAN Ras-related protein Rap-1b OS=Homo sapiens GN=RAP1B PE=1 SV=1;tr	All	-7.53372	0.00763387	BALF	Label-free	Carvalho et al	4	Ras-related protein Rap-1b (GTP-binding protein smg p21B)
P61978	P61978	HNRNPK	HNRPK_HUMAN Heterogeneous nuclear ribonucleoprotein K OS=Homo sapiens GN=HNRNPK PE=1 SV=1;tr	All	-8.70929	0.00763387	BALF	Label-free	Carvalho et al	4	Heterogeneous nuclear ribonucleoprotein K (hnRNP K) (Transformation up-regulated nuclear protein) (TUNP)
P09467	P09467	FBP1	F16P1_HUMAN Fructose-1,6-bisphosphatase 1 OS=Homo sapiens GN=FBP1 PE=1 SV=5	All	-9.54465	0.00763387	BALF	Label-free	Carvalho et al	4	Fructose-1,6-bisphosphatase 1 (FBPase 1) (EC 3.1.3.11) (D-fructose-1,6-bisphosphate 1-phosphohydrolase 1) (Liver FBPase)
Q8WUM4	Q8WUM4	PDCD6IP	PDC6I_HUMAN Programmed cell death 6-interacting protein OS=Homo sapiens GN=PDCD6IP PE=1 SV=1	All	-8.17176	0.00763387	BALF	Label-free	Carvalho et al	4	Programmed cell death 6-interacting protein (PDCD6-interacting protein) (ALG-2-interacting protein 1) (ALG-2-interacting protein X) (Hp95)
P53634	P53634	CTSC	CATC_HUMAN Dipeptidyl peptidase 1 OS=Homo sapiens GN=CTSC PE=1 SV=2;tr	All	-9.28913	0.00763387	BALF	Label-free	Carvalho et al	4	Dipeptidyl peptidase 1 (EC 3.4.14.1) (Cathepsin C) (Cathepsin J) (Dipeptidyl peptidase I) (DPP-I) (DPPI) (Dipeptidyl transferase) [Cleaved into: Dipeptidyl peptidase 1 exclusion domain chain (Dipeptidyl peptidase I exclusion domain chain); Dipeptidyl peptidase 1 heavy chain (Dipeptidyl peptidase I heavy chain); Dipeptidyl peptidase 1 light chain (Dipeptidyl peptidase I light chain)]
Q9UGM3	Q9UGM3	DMBT1	DMBT1_HUMAN Deleted in malignant brain tumors 1 protein OS=Homo sapiens GN=DMBT1 PE=1 SV=2	All	-9.92554	0.00763387	BALF	Label-free	Carvalho et al	4	Deleted in malignant brain tumors 1 protein (Glycoprotein 340) (Gp-340) (Hensin) (Salivary agglutinin) (SAG) (Surfactant pulmonary-associated D-binding protein)
P08670	P08670	VIM	VIME_HUMAN Vimentin OS=Homo sapiens GN=VIM PE=1 SV=4;tr	All	-9.92651	0.0107642	BALF	Label-free	Carvalho et al	4	Vimentin
P16050	P16050	ALOX15	LOX15_HUMAN Arachidonate 15-lipoxygenase OS=Homo sapiens GN=ALOX15 PE=1 SV=3	All	-8.19546	0.010982	BALF	Label-free	Carvalho et al	4	Arachidonate 15-lipoxygenase (15-LOX) (15-LOX-1) (EC 1.13.11.33) (12/15-lipoxygenase) (Arachidonate 12-lipoxygenase, leukocyte-type) (12-LOX) (EC 1.13.11.31) (Arachidonate omega-6 lipoxygenase)
P61160	P61160	ACTR2	ARP2_HUMAN Actin-related protein 2 OS=Homo sapiens GN=ACTR2 PE=1 SV=1;tr	All	-8.27839	0.010982	BALF	Label-free	Carvalho et al	4	Actin-related protein 2 (Actin-like protein 2)
P04899	P04899	GNAI1	GNAI2_HUMAN Guanine nucleotide-binding protein G(i) subunit alpha-2 OS=Homo sapiens GN=GNAI2 PE=1 SV=3;sp	All	-7.70173	0.010982	BALF	Label-free	Carvalho et al	4	Guanine nucleotide-binding protein G(i) subunit alpha-2 (Adenylate cyclase-inhibiting G alpha protein)
P25786	P25786	PSMA1	PSA1_HUMAN Proteasome subunit alpha type-1 OS=Homo sapiens GN=PSMA1 PE=1 SV=1;tr	All	-6.99465	0.010982	BALF	Label-free	Carvalho et al	4	Proteasome subunit alpha type-1 (EC 3.4.25.1) (30 kDa prosomal protein) (PROS-30) (Macropain subunit C2) (Multicatalytic endopeptidase complex subunit C2) (Proteasome component C2) (Proteasome nu chain)
D3DSM0	D3DSM0	ITGB2	D3DSM0_HUMAN Integrin beta OS=Homo sapiens GN=ITGB2 PE=1 SV=1;sp	All	-6.85314	0.010982	BALF	Label-free	Carvalho et al	4	NA
H0YA96	H0YA96	HNRNPD	H0YA96_HUMAN Heterogeneous nuclear ribonucleoprotein D0 (Fragment) OS=Homo sapiens GN=HNRNPD PE=1 SV=1;tr	All	-8.56384	0.010982	BALF	Label-free	Carvalho et al	4	NA
O75874	O75874	IDH1	IDHC_HUMAN Isocitrate dehydrogenase [NADP] cytoplasmic OS=Homo sapiens GN=IDH1 PE=1 SV=2	All	-9.09763	0.010982	BALF	Label-free	Carvalho et al	4	Isocitrate dehydrogenase [NADP] cytoplasmic (IDH) (EC 1.1.1.42) (Cytosolic NADP-isocitrate dehydrogenase) (IDP) (NADP(+)-specific ICDH) (Oxalosuccinate decarboxylase)
P63104	P63104	YWHAZ	1433Z_HUMAN 14-3-3 protein zeta/delta OS=Homo sapiens GN=YWHAZ PE=1 SV=1;tr	All	-9.12537	0.010982	BALF	Label-free	Carvalho et al	4	14-3-3 protein zeta/delta (Protein kinase C inhibitor protein 1) (KCIP-1)
P13639	P13639	EEF2	EF2_HUMAN Elongation factor 2 OS=Homo sapiens GN=EEF2 PE=1 SV=4	All	-9.10151	0.010982	BALF	Label-free	Carvalho et al	4	Elongation factor 2 (EF-2)
P25774	P25774	CTSS	CATS_HUMAN Cathepsin S OS=Homo sapiens GN=CTSS PE=1 SV=3;tr	All	-8.10969	0.010982	BALF	Label-free	Carvalho et al	4	Cathepsin S (EC 3.4.22.27)
P49721	P49721	PSMB2	PSB2_HUMAN Proteasome subunit beta type-2 OS=Homo sapiens GN=PSMB2 PE=1 SV=1;tr	All	-7.28435	0.010982	BALF	Label-free	Carvalho et al	4	Proteasome subunit beta type-2 (EC 3.4.25.1) (Macropain subunit C7-I) (Multicatalytic endopeptidase complex subunit C7-I) (Proteasome component C7-I)
P01019	P01019	AGT	ANGT_HUMAN Angiotensinogen OS=Homo sapiens GN=AGT PE=1 SV=1	All	5.97725	0.010982	BALF	Label-free	Carvalho et al	4	Angiotensinogen (Serpin A8) [Cleaved into: Angiotensin-1 (Angiotensin 1-10) (Angiotensin I) (Ang I); Angiotensin-2 (Angiotensin 1-8) (Angiotensin II) (Ang II); Angiotensin-3 (Angiotensin 2-8) (Angiotensin III) (Ang III) (Des-Asp[1]-angiotensin II); Angiotensin-4 (Angiotensin 3-8) (Angiotensin IV) (Ang IV); Angiotensin 1-9; Angiotensin 1-7; Angiotensin 1-5; Angiotensin 1-4]
P30101	P30101	PDIA3	PDIA3_HUMAN Protein disulfide-isomerase A3 OS=Homo sapiens GN=PDIA3 PE=1 SV=4	All	-9.0739	0.010982	BALF	Label-free	Carvalho et al	4	Protein disulfide-isomerase A3 (EC 5.3.4.1) (58 kDa glucose-regulated protein) (58 kDa microsomal protein) (p58) (Disulfide isomerase ER-60) (Endoplasmic reticulum resident protein 57) (ER protein 57) (ERp57) (Endoplasmic reticulum resident protein 60) (ER protein 60) (ERp60)
O75083	O75083	WDR1	WDR1_HUMAN WD repeat-containing protein 1 OS=Homo sapiens GN=WDR1 PE=1 SV=4;tr	All	-8.76709	0.010982	BALF	Label-free	Carvalho et al	4	WD repeat-containing protein 1 (Actin-interacting protein 1) (AIP1) (NORI-1)
P50995	P50995	ANXA11	ANX11_HUMAN Annexin A11 OS=Homo sapiens GN=ANXA11 PE=1 SV=1	All	-7.02317	0.010982	BALF	Label-free	Carvalho et al	4	Annexin A11 (56 kDa autoantigen) (Annexin XI) (Annexin-11) (Calcyclin-associated annexin 50) (CAP-50)
P0C0L4	P0C0L4	C4A	CO4A_HUMAN Complement C4-A OS=Homo sapiens GN=C4A PE=1 SV=2	All	1.00408	0.0111567	BALF	Label-free	Carvalho et al	4	Complement C4-A (Acidic complement C4) (C3 and PZP-like alpha-2-macroglobulin domain-containing protein 2) [Cleaved into: Complement C4 beta chain; Complement C4-A alpha chain; C4a anaphylatoxin; C4b-A; C4d-A; Complement C4 gamma chain]
A0A0C4DGW3	A0A0C4DGW3	MUC1	A0A0C4DGW3_HUMAN Mucin-1 OS=Homo sapiens GN=MUC1 PE=1 SV=1;tr	All	-8.59226	0.0116015	BALF	Label-free	Carvalho et al	4	NA
P17931	P17931	LGALS3	LEG3_HUMAN Galectin-3 OS=Homo sapiens GN=LGALS3 PE=1 SV=5	All	-7.67381	0.0116514	BALF	Label-free	Carvalho et al	4	Galectin-3 (Gal-3) (35 kDa lectin) (Carbohydrate-binding protein 35) (CBP 35) (Galactose-specific lectin 3) (Galactoside-binding protein) (GALBP) (IgE-binding protein) (L-31) (Laminin-binding protein) (Lectin L-29) (Mac-2 antigen)
P98088	P98088	MUC5AC	MUC5A_HUMAN Mucin-5AC OS=Homo sapiens GN=MUC5AC PE=1 SV=4	All	-8.96175	0.0116514	BALF	Label-free	Carvalho et al	4	Mucin-5AC (MUC-5AC) (Gastric mucin) (Lewis B blood group antigen) (LeB) (Major airway glycoprotein) (Mucin-5 subtype AC, tracheobronchial) (Tracheobronchial mucin) (TBM)
P04080	P04080	CSTB	CYTB_HUMAN Cystatin-B OS=Homo sapiens GN=CSTB PE=1 SV=2	All	-8.98959	0.0119762	BALF	Label-free	Carvalho et al	4	Cystatin-B (CPI-B) (Liver thiol proteinase inhibitor) (Stefin-B)
Q09666	Q09666	AHNAK	AHNK_HUMAN Neuroblast differentiation-associated protein AHNAK OS=Homo sapiens GN=AHNAK PE=1 SV=2	All	-8.26656	0.0119762	BALF	Label-free	Carvalho et al	4	Neuroblast differentiation-associated protein AHNAK (Desmoyokin)
G3V2V8	G3V2V8	NPC2	G3V2V8_HUMAN Epididymal secretory protein E1 (Fragment) OS=Homo sapiens GN=NPC2 PE=1 SV=1;tr	All	-6.84447	0.0119762	BALF	Label-free	Carvalho et al	4	NA
D6W5L6	D6W5L6	SFTPB	D6W5L6_HUMAN Pulmonary surfactant-associated protein B OS=Homo sapiens GN=SFTPB PE=1 SV=1;sp	All	-9.28421	0.0119762	BALF	Label-free	Carvalho et al	4	NA
Q13938	Q13938	CAPS	CAYP1_HUMAN Calcyphosin OS=Homo sapiens GN=CAPS PE=1 SV=1;tr	All	-9.29027	0.0119762	BALF	Label-free	Carvalho et al	4	Calcyphosin (Calcyphosine)
P36871	P36871	PGM1	PGM1_HUMAN Phosphoglucomutase-1 OS=Homo sapiens GN=PGM1 PE=1 SV=3	All	-7.65033	0.0119762	BALF	Label-free	Carvalho et al	4	Phosphoglucomutase-1 (PGM 1) (EC 5.4.2.2) (Glucose phosphomutase 1)
P08311	P08311	CTSG	CATG_HUMAN Cathepsin G OS=Homo sapiens GN=CTSG PE=1 SV=2	All	-8.43257	0.0119762	BALF	Label-free	Carvalho et al	4	Cathepsin G (CG) (EC 3.4.21.20)
P31949	P31949	S100A11	S10AB_HUMAN Protein S100-A11 OS=Homo sapiens GN=S100A11 PE=1 SV=2	All	-8.62243	0.0119762	BALF	Label-free	Carvalho et al	4	Protein S100-A11 (Calgizzarin) (Metastatic lymph node gene 70 protein) (MLN 70) (Protein S100-C) (S100 calcium-binding protein A11) [Cleaved into: Protein S100-A11, N-terminally processed]
X6R8F3	X6R8F3	LCN2	X6R8F3_HUMAN Neutrophil gelatinase-associated lipocalin OS=Homo sapiens GN=LCN2 PE=1 SV=1;sp	All	-9.19245	0.0120059	BALF	Label-free	Carvalho et al	4	NA
Q00796	Q00796	SORD	DHSO_HUMAN Sorbitol dehydrogenase OS=Homo sapiens GN=SORD PE=1 SV=4;tr	All	-6.33067	0.0122169	BALF	Label-free	Carvalho et al	4	Sorbitol dehydrogenase (EC 1.1.1.14) (L-iditol 2-dehydrogenase)
A0A0C4DGN4	A0A0C4DGN4	ZG16B	A0A0C4DGN4_HUMAN Zymogen granule protein 16 homolog B OS=Homo sapiens GN=ZG16B PE=1 SV=1;sp	All	-8.97244	0.0122169	BALF	Label-free	Carvalho et al	4	NA
E7EMM4	E7EMM4	ASAH1	E7EMM4_HUMAN Acid ceramidase OS=Homo sapiens GN=ASAH1 PE=1 SV=1;sp	All	-8.49519	0.0123204	BALF	Label-free	Carvalho et al	4	NA
P12724	P12724	RNASE3	ECP_HUMAN Eosinophil cationic protein OS=Homo sapiens GN=RNASE3 PE=1 SV=2	All	-8.01493	0.0123204	BALF	Label-free	Carvalho et al	4	Eosinophil cationic protein (ECP) (EC 3.1.27.-) (Ribonuclease 3) (RNase 3)
P16403	P16403	HIST1H1D	H12_HUMAN Histone H1.2 OS=Homo sapiens GN=HIST1H1C PE=1 SV=2;sp	All	-6.80055	0.0123204	BALF	Label-free	Carvalho et al	4	Histone H1.2 (Histone H1c) (Histone H1d) (Histone H1s-1)
F8W1R7	F8W1R7	MYL6	F8W1R7_HUMAN Myosin light polypeptide 6 OS=Homo sapiens GN=MYL6 PE=1 SV=1;tr	All	-8.50022	0.0123204	BALF	Label-free	Carvalho et al	4	NA
P36222	P36222	CHI3L1	CH3L1_HUMAN Chitinase-3-like protein 1 OS=Homo sapiens GN=CHI3L1 PE=1 SV=2;tr	All	-5.9525	0.0123204	BALF	Label-free	Carvalho et al	4	Chitinase-3-like protein 1 (39 kDa synovial protein) (Cartilage glycoprotein 39) (CGP-39) (GP-39) (hCGP-39) (YKL-40)
Q15365	Q15365	PCBP1	PCBP1_HUMAN Poly(rC)-binding protein 1 OS=Homo sapiens GN=PCBP1 PE=1 SV=2	All	-7.25968	0.0123204	BALF	Label-free	Carvalho et al	4	Poly(rC)-binding protein 1 (Alpha-CP1) (Heterogeneous nuclear ribonucleoprotein E1) (hnRNP E1) (Nucleic acid-binding protein SUB2.3)
Q9NUQ9	Q9NUQ9	FAM49B	FA49B_HUMAN Protein FAM49B OS=Homo sapiens GN=FAM49B PE=1 SV=1;tr	All	-6.12921	0.0123204	BALF	Label-free	Carvalho et al	4	Protein FAM49B (L1)
Q99828	Q99828	CIB1	CIB1_HUMAN Calcium and integrin-binding protein 1 OS=Homo sapiens GN=CIB1 PE=1 SV=4	All	-6.54032	0.0123204	BALF	Label-free	Carvalho et al	4	Calcium and integrin-binding protein 1 (CIB) (Calcium- and integrin-binding protein) (CIBP) (Calmyrin) (DNA-PKcs-interacting protein) (Kinase-interacting protein) (KIP) (SNK-interacting protein 2-28) (SIP2-28)
P26583	P26583	HMGB2	HMGB2_HUMAN High mobility group protein B2 OS=Homo sapiens GN=HMGB2 PE=1 SV=2;tr	All	-6.1215	0.0123204	BALF	Label-free	Carvalho et al	4	High mobility group protein B2 (High mobility group protein 2) (HMG-2)
P12429	P12429	ANXA3	ANXA3_HUMAN Annexin A3 OS=Homo sapiens GN=ANXA3 PE=1 SV=3;tr	All	-8.83264	0.0123204	BALF	Label-free	Carvalho et al	4	Annexin A3 (35-alpha calcimedin) (Annexin III) (Annexin-3) (Inositol 1,2-cyclic phosphate 2-phosphohydrolase) (Lipocortin III) (Placental anticoagulant protein III) (PAP-III)
A0A087WUQ6	A0A087WUQ6	GPX1	A0A087WUQ6_HUMAN Glutathione peroxidase OS=Homo sapiens GN=GPX1 PE=1 SV=1;sp	All	-7.15142	0.0123204	BALF	Label-free	Carvalho et al	4	NA
P10809	P10809	HSPD1	CH60_HUMAN 60 kDa heat shock protein, mitochondrial OS=Homo sapiens GN=HSPD1 PE=1 SV=2	All	-6.98352	0.0132741	BALF	Label-free	Carvalho et al	4	60 kDa heat shock protein, mitochondrial (60 kDa chaperonin) (Chaperonin 60) (CPN60) (Heat shock protein 60) (HSP-60) (Hsp60) (HuCHA60) (Mitochondrial matrix protein P1) (P60 lymphocyte protein)
P49189	P49189	ALDH9A1	AL9A1_HUMAN 4-trimethylaminobutyraldehyde dehydrogenase OS=Homo sapiens GN=ALDH9A1 PE=1 SV=3	All	-7.25005	0.0132741	BALF	Label-free	Carvalho et al	4	4-trimethylaminobutyraldehyde dehydrogenase (TMABADH) (EC 1.2.1.47) (Aldehyde dehydrogenase E3 isozyme) (Aldehyde dehydrogenase family 9 member A1) (EC 1.2.1.3) (Gamma-aminobutyraldehyde dehydrogenase) (EC 1.2.1.19) (R-aminobutyraldehyde dehydrogenase) [Cleaved into: 4-trimethylaminobutyraldehyde dehydrogenase, N-terminally processed]
P30740	P30740	SERPINB1	ILEU_HUMAN Leukocyte elastase inhibitor OS=Homo sapiens GN=SERPINB1 PE=1 SV=1	All	-8.58249	0.0132741	BALF	Label-free	Carvalho et al	4	Leukocyte elastase inhibitor (LEI) (Monocyte/neutrophil elastase inhibitor) (EI) (M/NEI) (Peptidase inhibitor 2) (PI-2) (Serpin B1)
P26447	P26447	S100A4	S10A4_HUMAN Protein S100-A4 OS=Homo sapiens GN=S100A4 PE=1 SV=1	All	-8.44575	0.0132741	BALF	Label-free	Carvalho et al	4	Protein S100-A4 (Calvasculin) (Metastasin) (Placental calcium-binding protein) (Protein Mts1) (S100 calcium-binding protein A4)
P15153	P15153	RAC2	RAC2_HUMAN Ras-related C3 botulinum toxin substrate 2 OS=Homo sapiens GN=RAC2 PE=1 SV=1;tr	All	-8.10824	0.0132741	BALF	Label-free	Carvalho et al	4	Ras-related C3 botulinum toxin substrate 2 (GX) (Small G protein) (p21-Rac2)
P22626	P22626	HNRNPA2B1	ROA2_HUMAN Heterogeneous nuclear ribonucleoproteins A2/B1 OS=Homo sapiens GN=HNRNPA2B1 PE=1 SV=2;tr	All	-8.12668	0.0132741	BALF	Label-free	Carvalho et al	4	Heterogeneous nuclear ribonucleoproteins A2/B1 (hnRNP A2/B1)
Q92598	Q92598	HSPH1	HS105_HUMAN Heat shock protein 105 kDa OS=Homo sapiens GN=HSPH1 PE=1 SV=1;tr	All	-7.17536	0.0132741	BALF	Label-free	Carvalho et al	4	Heat shock protein 105 kDa (Antigen NY-CO-25) (Heat shock 110 kDa protein)
B1AK87	B1AK87	CAPZB	B1AK87_HUMAN Capping protein (Actin filament) muscle Z-line, beta, isoform CRA_a OS=Homo sapiens GN=CAPZB PE=1 SV=1;tr	All	-7.61202	0.0132741	BALF	Label-free	Carvalho et al	4	NA
P00390	P00390	GSR	GSHR_HUMAN Glutathione reductase, mitochondrial OS=Homo sapiens GN=GSR PE=1 SV=2	All	-8.27668	0.0132741	BALF	Label-free	Carvalho et al	4	Glutathione reductase, mitochondrial (GR) (GRase) (EC 1.8.1.7)
P51148	P51148	RAB5C	RAB5C_HUMAN Ras-related protein Rab-5C OS=Homo sapiens GN=RAB5C PE=1 SV=2;tr	All	-5.62148	0.0147002	BALF	Label-free	Carvalho et al	4	Ras-related protein Rab-5C (L1880) (RAB5L)
P08238	P08238	HSP90AB1	HS90B_HUMAN Heat shock protein HSP 90-beta OS=Homo sapiens GN=HSP90AB1 PE=1 SV=4	All	-8.53086	0.0147002	BALF	Label-free	Carvalho et al	4	Heat shock protein HSP 90-beta (HSP 90) (Heat shock 84 kDa) (HSP 84) (HSP84)
P61626	P61626	LYZ	LYSC_HUMAN Lysozyme C OS=Homo sapiens GN=LYZ PE=1 SV=1;tr	All	-9.57053	0.0149934	BALF	Label-free	Carvalho et al	4	Lysozyme C (EC 3.2.1.17) (1,4-beta-N-acetylmuramidase C)
P63261	P63261	ACTG1	ACTG_HUMAN Actin, cytoplasmic 2 OS=Homo sapiens GN=ACTG1 PE=1 SV=1;tr	All	-0.853395	0.0159751	BALF	Label-free	Carvalho et al	4	Actin, cytoplasmic 2 (Gamma-actin) [Cleaved into: Actin, cytoplasmic 2, N-terminally processed]
P22894	P22894	MMP8	MMP8_HUMAN Neutrophil collagenase OS=Homo sapiens GN=MMP8 PE=1 SV=1;tr	All	-7.14314	0.0169506	BALF	Label-free	Carvalho et al	4	Neutrophil collagenase (EC 3.4.24.34) (Matrix metalloproteinase-8) (MMP-8) (PMNL collagenase) (PMNL-CL)
P26038	P26038	MSN	MOES_HUMAN Moesin OS=Homo sapiens GN=MSN PE=1 SV=3	All	-8.62636	0.0170127	BALF	Label-free	Carvalho et al	4	Moesin (Membrane-organizing extension spike protein)
Q9NQR4	Q9NQR4	NIT2	NIT2_HUMAN Omega-amidase NIT2 OS=Homo sapiens GN=NIT2 PE=1 SV=1;tr	All	-6.30608	0.0170127	BALF	Label-free	Carvalho et al	4	Omega-amidase NIT2 (EC 3.5.1.3) (Nitrilase homolog 2)
P04066	P04066	FUCA1	FUCO_HUMAN Tissue alpha-L-fucosidase OS=Homo sapiens GN=FUCA1 PE=1 SV=4	All	-5.02855	0.0170127	BALF	Label-free	Carvalho et al	4	Tissue alpha-L-fucosidase (EC 3.2.1.51) (Alpha-L-fucosidase I) (Alpha-L-fucoside fucohydrolase 1) (Alpha-L-fucosidase 1)
H7C2Z6	H7C2Z6	GCA	H7C2Z6_HUMAN Grancalcin (Fragment) OS=Homo sapiens GN=GCA PE=1 SV=1;tr	All	-6.32921	0.0170127	BALF	Label-free	Carvalho et al	4	NA
Q06323	Q06323	PSME1	PSME1_HUMAN Proteasome activator complex subunit 1 OS=Homo sapiens GN=PSME1 PE=1 SV=1	All	-8.03589	0.0170127	BALF	Label-free	Carvalho et al	4	Proteasome activator complex subunit 1 (11S regulator complex subunit alpha) (REG-alpha) (Activator of multicatalytic protease subunit 1) (Interferon gamma up-regulated I-5111 protein) (IGUP I-5111) (Proteasome activator 28 subunit alpha) (PA28a) (PA28alpha)
P14625	P14625	HSP90B1	ENPL_HUMAN Endoplasmin OS=Homo sapiens GN=HSP90B1 PE=1 SV=1	All	-7.11335	0.0170127	BALF	Label-free	Carvalho et al	4	Endoplasmin (94 kDa glucose-regulated protein) (GRP-94) (Heat shock protein 90 kDa beta member 1) (Tumor rejection antigen 1) (gp96 homolog)
P09960	P09960	LTA4H	LKHA4_HUMAN Leukotriene A-4 hydrolase OS=Homo sapiens GN=LTA4H PE=1 SV=2	All	-8.49106	0.0170127	BALF	Label-free	Carvalho et al	4	Leukotriene A-4 hydrolase (LTA-4 hydrolase) (EC 3.3.2.6) (Leukotriene A(4) hydrolase)
F6TLX2	F6TLX2	GLOD4	F6TLX2_HUMAN Glyoxalase domain-containing protein 4 OS=Homo sapiens GN=GLOD4 PE=1 SV=1;sp	All	-7.24941	0.0171826	BALF	Label-free	Carvalho et al	4	NA
P40121	P40121	CAPG	CAPG_HUMAN Macrophage-capping protein OS=Homo sapiens GN=CAPG PE=1 SV=2;tr	All	-7.96574	0.0173448	BALF	Label-free	Carvalho et al	4	Macrophage-capping protein (Actin regulatory protein CAP-G)
P60842	P60842	EIF4A1	IF4A1_HUMAN Eukaryotic initiation factor 4A-I OS=Homo sapiens GN=EIF4A1 PE=1 SV=1;tr	All	-7.13875	0.0181729	BALF	Label-free	Carvalho et al	4	Eukaryotic initiation factor 4A-I (eIF-4A-I) (eIF4A-I) (EC 3.6.4.13) (ATP-dependent RNA helicase eIF4A-1)
P14550	P14550	AKR1A1	AK1A1_HUMAN Alcohol dehydrogenase [NADP(+)] OS=Homo sapiens GN=AKR1A1 PE=1 SV=3	All	-8.3586	0.0181729	BALF	Label-free	Carvalho et al	4	Alcohol dehydrogenase [NADP(+)] (EC 1.1.1.2) (Aldehyde reductase) (Aldo-keto reductase family 1 member A1)
Q8NBJ4	Q8NBJ4	GOLM1	GOLM1_HUMAN Golgi membrane protein 1 OS=Homo sapiens GN=GOLM1 PE=1 SV=1	All	-6.85112	0.0181729	BALF	Label-free	Carvalho et al	4	Golgi membrane protein 1 (Golgi membrane protein GP73) (Golgi phosphoprotein 2)
C9JGI3	C9JGI3	TYMP	C9JGI3_HUMAN Thymidine phosphorylase (Fragment) OS=Homo sapiens GN=TYMP PE=1 SV=1;sp	All	-6.53832	0.0181729	BALF	Label-free	Carvalho et al	4	NA
P11678	P11678	EPX	PERE_HUMAN Eosinophil peroxidase OS=Homo sapiens GN=EPX PE=1 SV=2	All	-5.28777	0.0183076	BALF	Label-free	Carvalho et al	4	Eosinophil peroxidase (EPO) (EC 1.11.1.7) [Cleaved into: Eosinophil peroxidase light chain; Eosinophil peroxidase heavy chain]
P15559	P15559	NQO1	NQO1_HUMAN NAD(P)H dehydrogenase [quinone] 1 OS=Homo sapiens GN=NQO1 PE=1 SV=1;tr	All	-7.20052	0.0183076	BALF	Label-free	Carvalho et al	4	NAD(P)H dehydrogenase [quinone] 1 (EC 1.6.5.2) (Azoreductase) (DT-diaphorase) (DTD) (Menadione reductase) (NAD(P)H:quinone oxidoreductase 1) (Phylloquinone reductase) (Quinone reductase 1) (QR1)
P20061	P20061	TCN1	TCO1_HUMAN Transcobalamin-1 OS=Homo sapiens GN=TCN1 PE=1 SV=2	All	-8.16076	0.0183076	BALF	Label-free	Carvalho et al	4	Transcobalamin-1 (TC-1) (Haptocorrin) (HC) (Protein R) (Transcobalamin I) (TC I) (TCI)
P13796	P13796	LCP1	PLSL_HUMAN Plastin-2 OS=Homo sapiens GN=LCP1 PE=1 SV=6	All	-7.49414	0.0183706	BALF	Label-free	Carvalho et al	4	Plastin-2 (L-plastin) (LC64P) (Lymphocyte cytosolic protein 1) (LCP-1)
P06737	P06737	PYGL	PYGL_HUMAN Glycogen phosphorylase, liver form OS=Homo sapiens GN=PYGL PE=1 SV=4;tr	All	-7.09969	0.0184112	BALF	Label-free	Carvalho et al	4	Glycogen phosphorylase, liver form (EC 2.4.1.1)
P10599	P10599	TXN	THIO_HUMAN Thioredoxin OS=Homo sapiens GN=TXN PE=1 SV=3	All	-8.30319	0.0184112	BALF	Label-free	Carvalho et al	4	Thioredoxin (Trx) (ATL-derived factor) (ADF) (Surface-associated sulphydryl protein) (SASP)
P28838	P28838	LAP3	AMPL_HUMAN Cytosol aminopeptidase OS=Homo sapiens GN=LAP3 PE=1 SV=3;tr	All	-8.10317	0.0184112	BALF	Label-free	Carvalho et al	4	Cytosol aminopeptidase (EC 3.4.11.1) (Leucine aminopeptidase 3) (LAP-3) (Leucyl aminopeptidase) (Peptidase S) (Proline aminopeptidase) (EC 3.4.11.5) (Prolyl aminopeptidase)
H3BLV0	H3BLV0	CD55	H3BLV0_HUMAN Complement decay-accelerating factor (Fragment) OS=Homo sapiens GN=CD55 PE=1 SV=1;tr	All	-5.49458	0.0185613	BALF	Label-free	Carvalho et al	4	NA
P37802	P37802	TAGLN2	TAGL2_HUMAN Transgelin-2 OS=Homo sapiens GN=TAGLN2 PE=1 SV=3;tr	All	-8.13446	0.0187272	BALF	Label-free	Carvalho et al	4	Transgelin-2 (Epididymis tissue protein Li 7e) (SM22-alpha homolog)
P23284	P23284	PPIB	PPIB_HUMAN Peptidyl-prolyl cis-trans isomerase B OS=Homo sapiens GN=PPIB PE=1 SV=2	All	-8.00871	0.0187962	BALF	Label-free	Carvalho et al	4	Peptidyl-prolyl cis-trans isomerase B (PPIase B) (EC 5.2.1.8) (CYP-S1) (Cyclophilin B) (Rotamase B) (S-cyclophilin) (SCYLP)
Q96BQ1	Q96BQ1	FAM3D	FAM3D_HUMAN Protein FAM3D OS=Homo sapiens GN=FAM3D PE=1 SV=1;tr	All	-4.94086	0.0187962	BALF	Label-free	Carvalho et al	4	Protein FAM3D
P00505	P00505	GOT2	AATM_HUMAN Aspartate aminotransferase, mitochondrial OS=Homo sapiens GN=GOT2 PE=1 SV=3	All	-5.49861	0.0192539	BALF	Label-free	Carvalho et al	4	Aspartate aminotransferase, mitochondrial (mAspAT) (EC 2.6.1.1) (EC 2.6.1.7) (Fatty acid-binding protein) (FABP-1) (Glutamate oxaloacetate transaminase 2) (Kynurenine aminotransferase 4) (Kynurenine aminotransferase IV) (Kynurenine--oxoglutarate transaminase 4) (Kynurenine--oxoglutarate transaminase IV) (Plasma membrane-associated fatty acid-binding protein) (FABPpm) (Transaminase A)
P09525	P09525	ANXA4	ANXA4_HUMAN Annexin A4 OS=Homo sapiens GN=ANXA4 PE=1 SV=4;tr	All	-6.79843	0.019776	BALF	Label-free	Carvalho et al	4	Annexin A4 (35-beta calcimedin) (Annexin IV) (Annexin-4) (Carbohydrate-binding protein p33/p41) (Chromobindin-4) (Endonexin I) (Lipocortin IV) (P32.5) (PP4-X) (Placental anticoagulant protein II) (PAP-II) (Protein II)
Q99536	Q99536	VAT1	VAT1_HUMAN Synaptic vesicle membrane protein VAT-1 homolog OS=Homo sapiens GN=VAT1 PE=1 SV=2;tr	All	-7.30945	0.0199355	BALF	Label-free	Carvalho et al	4	Synaptic vesicle membrane protein VAT-1 homolog (EC 1.-.-.-)
P05362	P05362	ICAM1	ICAM1_HUMAN Intercellular adhesion molecule 1 OS=Homo sapiens GN=ICAM1 PE=1 SV=2;tr	All	-6.09349	0.0211609	BALF	Label-free	Carvalho et al	4	Intercellular adhesion molecule 1 (ICAM-1) (Major group rhinovirus receptor) (CD antigen CD54)
A6NFX8	A6NFX8	NUDT5	A6NFX8_HUMAN ADP-sugar pyrophosphatase OS=Homo sapiens GN=NUDT5 PE=1 SV=1;sp	All	-5.50436	0.0211609	BALF	Label-free	Carvalho et al	4	NA
O14818	O14818	PSMA7	PSA7_HUMAN Proteasome subunit alpha type-7 OS=Homo sapiens GN=PSMA7 PE=1 SV=1;tr	All	-7.70327	0.0212533	BALF	Label-free	Carvalho et al	4	Proteasome subunit alpha type-7 (EC 3.4.25.1) (Proteasome subunit RC6-1) (Proteasome subunit XAPC7)
P11215	P11215	ITGAM	ITAM_HUMAN Integrin alpha-M OS=Homo sapiens GN=ITGAM PE=1 SV=2	All	-5.48668	0.0220992	BALF	Label-free	Carvalho et al	4	Integrin alpha-M (CD11 antigen-like family member B) (CR-3 alpha chain) (Cell surface glycoprotein MAC-1 subunit alpha) (Leukocyte adhesion receptor MO1) (Neutrophil adherence receptor) (CD antigen CD11b)
P27105	P27105	STOM	STOM_HUMAN Erythrocyte band 7 integral membrane protein OS=Homo sapiens GN=STOM PE=1 SV=3	All	-7.52868	0.0220992	BALF	Label-free	Carvalho et al	4	Erythrocyte band 7 integral membrane protein (Protein 7.2b) (Stomatin)
Q96C19	Q96C19	EFHD2	EFHD2_HUMAN EF-hand domain-containing protein D2 OS=Homo sapiens GN=EFHD2 PE=1 SV=1;tr	All	-6.48994	0.0220992	BALF	Label-free	Carvalho et al	4	EF-hand domain-containing protein D2 (Swiprosin-1)
A0A0G2JMH6	A0A0G2JMH6	HLA-DRA	A0A0G2JMH6_HUMAN HLA class II histocompatibility antigen, DR alpha chain OS=Homo sapiens GN=HLA-DRA PE=1 SV=1;sp	All	-5.44415	0.0220992	BALF	Label-free	Carvalho et al	4	NA
A0A0C4DG85	A0A0C4DG85	ADH7	A0A0C4DG85_HUMAN Alcohol dehydrogenase class 4 mu/sigma chain OS=Homo sapiens GN=ADH7 PE=1 SV=1;sp	All	-7.86364	0.0220992	BALF	Label-free	Carvalho et al	4	NA
P14780	P14780	MMP9	MMP9_HUMAN Matrix metalloproteinase-9 OS=Homo sapiens GN=MMP9 PE=1 SV=3	All	-8.13665	0.0220992	BALF	Label-free	Carvalho et al	4	Matrix metalloproteinase-9 (MMP-9) (EC 3.4.24.35) (92 kDa gelatinase) (92 kDa type IV collagenase) (Gelatinase B) (GELB) [Cleaved into: 67 kDa matrix metalloproteinase-9; 82 kDa matrix metalloproteinase-9]
P28070	P28070	PSMB4	PSB4_HUMAN Proteasome subunit beta type-4 OS=Homo sapiens GN=PSMB4 PE=1 SV=4	All	-4.57767	0.0220992	BALF	Label-free	Carvalho et al	4	Proteasome subunit beta type-4 (EC 3.4.25.1) (26 kDa prosomal protein) (HsBPROS26) (PROS-26) (Macropain beta chain) (Multicatalytic endopeptidase complex beta chain) (Proteasome beta chain) (Proteasome chain 3) (HsN3)
P07237	P07237	P4HB	PDIA1_HUMAN Protein disulfide-isomerase OS=Homo sapiens GN=P4HB PE=1 SV=3;tr	All	-7.81869	0.0227132	BALF	Label-free	Carvalho et al	4	Protein disulfide-isomerase (PDI) (EC 5.3.4.1) (Cellular thyroid hormone-binding protein) (Prolyl 4-hydroxylase subunit beta) (p55)
C9J9K3	C9J9K3	RPSA	C9J9K3_HUMAN 40S ribosomal protein SA (Fragment) OS=Homo sapiens GN=RPSA PE=1 SV=6;tr	All	-7.32797	0.0234281	BALF	Label-free	Carvalho et al	4	NA
O15511	O15511	ARPC5	ARPC5_HUMAN Actin-related protein 2/3 complex subunit 5 OS=Homo sapiens GN=ARPC5 PE=1 SV=3;tr	All	-6.10023	0.0234281	BALF	Label-free	Carvalho et al	4	Actin-related protein 2/3 complex subunit 5 (Arp2/3 complex 16 kDa subunit) (p16-ARC)
Q13740	Q13740	ALCAM	CD166_HUMAN CD166 antigen OS=Homo sapiens GN=ALCAM PE=1 SV=2;tr	All	-6.72797	0.0234594	BALF	Label-free	Carvalho et al	4	CD166 antigen (Activated leukocyte cell adhesion molecule) (CD antigen CD166)
A0A0C4DFV9	A0A0C4DFV9	SETSIP	A0A0C4DFV9_HUMAN Protein SET OS=Homo sapiens GN=SET PE=1 SV=1;sp	All	-5.95409	0.0234594	BALF	Label-free	Carvalho et al	4	NA
K7ELL7	K7ELL7	PRKCSH	K7ELL7_HUMAN Glucosidase 2 subunit beta OS=Homo sapiens GN=PRKCSH PE=1 SV=1;sp	All	-5.85407	0.0234594	BALF	Label-free	Carvalho et al	4	NA
P19827	P19827	ITIH1	ITIH1_HUMAN Inter-alpha-trypsin inhibitor heavy chain H1 OS=Homo sapiens GN=ITIH1 PE=1 SV=3	All	4.92126	0.0234594	BALF	Label-free	Carvalho et al	4	Inter-alpha-trypsin inhibitor heavy chain H1 (ITI heavy chain H1) (ITI-HC1) (Inter-alpha-inhibitor heavy chain 1) (Inter-alpha-trypsin inhibitor complex component III) (Serum-derived hyaluronan-associated protein) (SHAP)
Q96KP4	Q96KP4	CNDP2	CNDP2_HUMAN Cytosolic non-specific dipeptidase OS=Homo sapiens GN=CNDP2 PE=1 SV=2	All	-7.88873	0.0234594	BALF	Label-free	Carvalho et al	4	Cytosolic non-specific dipeptidase (EC 3.4.13.18) (CNDP dipeptidase 2) (Carnosine dipeptidase II) (Epididymis secretory protein Li 13) (Glutamate carboxypeptidase-like protein 1) (Peptidase A)
P13667	P13667	PDIA4	PDIA4_HUMAN Protein disulfide-isomerase A4 OS=Homo sapiens GN=PDIA4 PE=1 SV=2	All	-6.87176	0.0234594	BALF	Label-free	Carvalho et al	4	Protein disulfide-isomerase A4 (EC 5.3.4.1) (Endoplasmic reticulum resident protein 70) (ER protein 70) (ERp70) (Endoplasmic reticulum resident protein 72) (ER protein 72) (ERp-72) (ERp72)
Q15907	Q15907	RAB11A	RB11B_HUMAN Ras-related protein Rab-11B OS=Homo sapiens GN=RAB11B PE=1 SV=4;tr	All	-5.6577	0.0238032	BALF	Label-free	Carvalho et al	4	Ras-related protein Rab-11B (GTP-binding protein YPT3)
Q14764	Q14764	MVP	MVP_HUMAN Major vault protein OS=Homo sapiens GN=MVP PE=1 SV=4	All	-6.23494	0.0238032	BALF	Label-free	Carvalho et al	4	Major vault protein (MVP) (Lung resistance-related protein)
P07858	P07858	CTSB	CATB_HUMAN Cathepsin B OS=Homo sapiens GN=CTSB PE=1 SV=3	All	-7.42691	0.0238032	BALF	Label-free	Carvalho et al	4	Cathepsin B (EC 3.4.22.1) (APP secretase) (APPS) (Cathepsin B1) [Cleaved into: Cathepsin B light chain; Cathepsin B heavy chain]
Q5T7C4	Q5T7C4	HMGB1	Q5T7C4_HUMAN High mobility group protein B1 OS=Homo sapiens GN=HMGB1 PE=1 SV=1;sp	All	-5.70141	0.0238032	BALF	Label-free	Carvalho et al	4	NA
F6RFD5	F6RFD5	DSTN	F6RFD5_HUMAN Destrin OS=Homo sapiens GN=DSTN PE=1 SV=1;sp	All	-6.68612	0.0238032	BALF	Label-free	Carvalho et al	4	NA
P17213	P17213	BPI	BPI_HUMAN Bactericidal permeability-increasing protein OS=Homo sapiens GN=BPI PE=1 SV=4	All	-6.42388	0.0239621	BALF	Label-free	Carvalho et al	4	Bactericidal permeability-increasing protein (BPI) (CAP 57)
P62879	P62879	GNB2	GBB2_HUMAN Guanine nucleotide-binding protein G(I)/G(S)/G(T) subunit beta-2 OS=Homo sapiens GN=GNB2 PE=1 SV=3;tr	All	-5.90953	0.0239822	BALF	Label-free	Carvalho et al	4	Guanine nucleotide-binding protein G(I)/G(S)/G(T) subunit beta-2 (G protein subunit beta-2) (Transducin beta chain 2)
Q5T985	Q5T985	ITIH2	Q5T985_HUMAN Inter-alpha-trypsin inhibitor heavy chain H2 OS=Homo sapiens GN=ITIH2 PE=1 SV=1;tr	All	4.85578	0.0244584	BALF	Label-free	Carvalho et al	4	NA
O96009	O96009	NAPSA	NAPSA_HUMAN Napsin-A OS=Homo sapiens GN=NAPSA PE=1 SV=1;tr	All	-7.31346	0.0253931	BALF	Label-free	Carvalho et al	4	Napsin-A (EC 3.4.23.-) (Aspartyl protease 4) (ASP4) (Asp 4) (Napsin-1) (TA01/TA02)
E9PK01	E9PK01	EEF1D	E9PK01_HUMAN Elongation factor 1-delta (Fragment) OS=Homo sapiens GN=EEF1D PE=1 SV=1;sp	All	-6.64189	0.0254988	BALF	Label-free	Carvalho et al	4	NA
P67936	P67936	TPM4	TPM4_HUMAN Tropomyosin alpha-4 chain OS=Homo sapiens GN=TPM4 PE=1 SV=3	All	-5.02463	0.0256723	BALF	Label-free	Carvalho et al	4	Tropomyosin alpha-4 chain (TM30p1) (Tropomyosin-4)
P31150	P31150	GDI1	GDIA_HUMAN Rab GDP dissociation inhibitor alpha OS=Homo sapiens GN=GDI1 PE=1 SV=2	All	-6.91678	0.0257076	BALF	Label-free	Carvalho et al	4	Rab GDP dissociation inhibitor alpha (Rab GDI alpha) (Guanosine diphosphate dissociation inhibitor 1) (GDI-1) (Oligophrenin-2) (Protein XAP-4)
P25788	P25788	PSMA3	PSA3_HUMAN Proteasome subunit alpha type-3 OS=Homo sapiens GN=PSMA3 PE=1 SV=2	All	-7.07744	0.0258771	BALF	Label-free	Carvalho et al	4	Proteasome subunit alpha type-3 (EC 3.4.25.1) (Macropain subunit C8) (Multicatalytic endopeptidase complex subunit C8) (Proteasome component C8)
E7EQR4	E7EQR4	EZR	E7EQR4_HUMAN Ezrin OS=Homo sapiens GN=EZR PE=1 SV=3;sp	All	-7.76485	0.0259871	BALF	Label-free	Carvalho et al	4	NA
P19338	P19338	NCL	NUCL_HUMAN Nucleolin OS=Homo sapiens GN=NCL PE=1 SV=3;tr	All	-7.02657	0.0265092	BALF	Label-free	Carvalho et al	4	Nucleolin (Protein C23)
P30041	P30041	PRDX6	PRDX6_HUMAN Peroxiredoxin-6 OS=Homo sapiens GN=PRDX6 PE=1 SV=3	All	4.60482	0.0265092	BALF	Label-free	Carvalho et al	4	Peroxiredoxin-6 (EC 1.11.1.15) (1-Cys peroxiredoxin) (1-Cys PRX) (24 kDa protein) (Acidic calcium-independent phospholipase A2) (aiPLA2) (EC 3.1.1.-) (Antioxidant protein 2) (Liver 2D page spot 40) (Non-selenium glutathione peroxidase) (NSGPx) (EC 1.11.1.9) (Red blood cells page spot 12)
F5H386	F5H386	LPO	F5H386_HUMAN Lactoperoxidase OS=Homo sapiens GN=LPO PE=1 SV=1;sp	All	-6.88943	0.0267504	BALF	Label-free	Carvalho et al	4	NA
F8WCF6	F8WCF6	ARPC4	F8WCF6_HUMAN Actin-related protein 2/3 complex subunit 4 OS=Homo sapiens GN=ARPC4-TTLL3 PE=3 SV=1;sp	All	-7.53453	0.0275708	BALF	Label-free	Carvalho et al	4	NA
P48735	P48735	IDH2	IDHP_HUMAN Isocitrate dehydrogenase [NADP], mitochondrial OS=Homo sapiens GN=IDH2 PE=1 SV=2	All	-4.99751	0.0277653	BALF	Label-free	Carvalho et al	4	Isocitrate dehydrogenase [NADP], mitochondrial (IDH) (EC 1.1.1.42) (ICD-M) (IDP) (NADP(+)-specific ICDH) (Oxalosuccinate decarboxylase)
P27824	P27824	CANX	CALX_HUMAN Calnexin OS=Homo sapiens GN=CANX PE=1 SV=2;tr	All	-4.81637	0.0278593	BALF	Label-free	Carvalho et al	4	Calnexin (IP90) (Major histocompatibility complex class I antigen-binding protein p88) (p90)
O00299	O00299	CLIC1	CLIC1_HUMAN Chloride intracellular channel protein 1 OS=Homo sapiens GN=CLIC1 PE=1 SV=4	All	-7.47657	0.0302321	BALF	Label-free	Carvalho et al	4	Chloride intracellular channel protein 1 (Chloride channel ABP) (Nuclear chloride ion channel 27) (NCC27) (Regulatory nuclear chloride ion channel protein) (hRNCC)
Q60FE5	Q60FE5	FLNA	Q60FE5_HUMAN Filamin A OS=Homo sapiens GN=FLNA PE=1 SV=1;sp	All	-7.61898	0.0305799	BALF	Label-free	Carvalho et al	4	NA
J3QRS3	J3QRS3	MYL12A	J3QRS3_HUMAN Myosin regulatory light chain 12A OS=Homo sapiens GN=MYL12A PE=1 SV=1;sp	All	-6.43526	0.0307886	BALF	Label-free	Carvalho et al	4	NA
J3KTF8	J3KTF8	ARHGDIA	J3KTF8_HUMAN Rho GDP-dissociation inhibitor 1 (Fragment) OS=Homo sapiens GN=ARHGDIA PE=1 SV=6;tr	All	-6.44657	0.0308015	BALF	Label-free	Carvalho et al	4	NA
B8ZWD1	B8ZWD1	DBI	B8ZWD1_HUMAN Acyl-CoA-binding protein OS=Homo sapiens GN=DBI PE=1 SV=1;tr	All	-4.16796	0.0308551	BALF	Label-free	Carvalho et al	4	NA
P30040	P30040	ERP29	ERP29_HUMAN Endoplasmic reticulum resident protein 29 OS=Homo sapiens GN=ERP29 PE=1 SV=4;tr	All	-5.47026	0.0308551	BALF	Label-free	Carvalho et al	4	Endoplasmic reticulum resident protein 29 (ERp29) (Endoplasmic reticulum resident protein 28) (ERp28) (Endoplasmic reticulum resident protein 31) (ERp31)
P46940	P46940	IQGAP1	IQGA1_HUMAN Ras GTPase-activating-like protein IQGAP1 OS=Homo sapiens GN=IQGAP1 PE=1 SV=1;tr	All	-7.56124	0.0308551	BALF	Label-free	Carvalho et al	4	Ras GTPase-activating-like protein IQGAP1 (p195)
K7ERP4	K7ERP4	GPX4	K7ERP4_HUMAN Glutathione peroxidase (Fragment) OS=Homo sapiens GN=GPX4 PE=1 SV=1;tr	All	-4.13362	0.0308551	BALF	Label-free	Carvalho et al	4	NA
Q8TDL5	Q8TDL5	BPIFB1	BPIB1_HUMAN BPI fold-containing family B member 1 OS=Homo sapiens GN=BPIFB1 PE=1 SV=1	All	-4.25956	0.0310637	BALF	Label-free	Carvalho et al	4	BPI fold-containing family B member 1 (Long palate, lung and nasal epithelium carcinoma-associated protein 1) (Von Ebner minor salivary gland protein) (VEMSGP)
Q9H4A4	Q9H4A4	RNPEP	AMPB_HUMAN Aminopeptidase B OS=Homo sapiens GN=RNPEP PE=1 SV=2;tr	All	-5.97428	0.0312563	BALF	Label-free	Carvalho et al	4	Aminopeptidase B (AP-B) (EC 3.4.11.6) (Arginine aminopeptidase) (Arginyl aminopeptidase)
P17858	P17858	PFKL	PFKAL_HUMAN ATP-dependent 6-phosphofructokinase, liver type OS=Homo sapiens GN=PFKL PE=1 SV=6	All	-3.99009	0.0312563	BALF	Label-free	Carvalho et al	4	ATP-dependent 6-phosphofructokinase, liver type (ATP-PFK) (PFK-L) (EC 2.7.1.11) (6-phosphofructokinase type B) (Phosphofructo-1-kinase isozyme B) (PFK-B) (Phosphohexokinase)
Q9HD89	Q9HD89	RETN	RETN_HUMAN Resistin OS=Homo sapiens GN=RETN PE=1 SV=1	All	-3.97826	0.0312563	BALF	Label-free	Carvalho et al	4	Resistin (Adipose tissue-specific secretory factor) (ADSF) (C/EBP-epsilon-regulated myeloid-specific secreted cysteine-rich protein) (Cysteine-rich secreted protein A12-alpha-like 2) (Cysteine-rich secreted protein FIZZ3)
P20700	P20700	LMNB1	LMNB1_HUMAN Lamin-B1 OS=Homo sapiens GN=LMNB1 PE=1 SV=2;tr	All	-4.72639	0.0312563	BALF	Label-free	Carvalho et al	4	Lamin-B1
P00367	P00367	GLUD2	DHE3_HUMAN Glutamate dehydrogenase 1, mitochondrial OS=Homo sapiens GN=GLUD1 PE=1 SV=2;sp	All	-5.53281	0.0312563	BALF	Label-free	Carvalho et al	4	Glutamate dehydrogenase 1, mitochondrial (GDH 1) (EC 1.4.1.3)
P18206	P18206	VCL	VINC_HUMAN Vinculin OS=Homo sapiens GN=VCL PE=1 SV=4;tr	All	-6.92311	0.0325306	BALF	Label-free	Carvalho et al	4	Vinculin (Metavinculin) (MV)
Q00839	Q00839	HNRNPU	HNRPU_HUMAN Heterogeneous nuclear ribonucleoprotein U OS=Homo sapiens GN=HNRNPU PE=1 SV=6	All	-5.56419	0.0328633	BALF	Label-free	Carvalho et al	4	Heterogeneous nuclear ribonucleoprotein U (hnRNP U) (Scaffold attachment factor A) (SAF-A) (p120) (pp120)
Q12805	Q12805	EFEMP1	FBLN3_HUMAN EGF-containing fibulin-like extracellular matrix protein 1 OS=Homo sapiens GN=EFEMP1 PE=1 SV=2	All	-5.42015	0.0330702	BALF	Label-free	Carvalho et al	4	EGF-containing fibulin-like extracellular matrix protein 1 (Extracellular protein S1-5) (Fibrillin-like protein) (Fibulin-3) (FIBL-3)
P41218	P41218	MNDA	MNDA_HUMAN Myeloid cell nuclear differentiation antigen OS=Homo sapiens GN=MNDA PE=1 SV=1	All	-6.3182	0.0345401	BALF	Label-free	Carvalho et al	4	Myeloid cell nuclear differentiation antigen
P23141	P23141	CES1	EST1_HUMAN Liver carboxylesterase 1 OS=Homo sapiens GN=CES1 PE=1 SV=2	All	-7.22241	0.0345401	BALF	Label-free	Carvalho et al	4	Liver carboxylesterase 1 (Acyl-coenzyme A:cholesterol acyltransferase) (ACAT) (Brain carboxylesterase hBr1) (Carboxylesterase 1) (CE-1) (hCE-1) (EC 3.1.1.1) (Cocaine carboxylesterase) (Egasyn) (HMSE) (Methylumbelliferyl-acetate deacetylase 1) (EC 3.1.1.56) (Monocyte/macrophage serine esterase) (Retinyl ester hydrolase) (REH) (Serine esterase 1) (Triacylglycerol hydrolase) (TGH)
P50990	P50990	CCT8	TCPQ_HUMAN T-complex protein 1 subunit theta OS=Homo sapiens GN=CCT8 PE=1 SV=4	All	-7.05259	0.0346023	BALF	Label-free	Carvalho et al	4	T-complex protein 1 subunit theta (TCP-1-theta) (CCT-theta) (Renal carcinoma antigen NY-REN-15)
Q8WXI7	Q8WXI7	MUC16	MUC16_HUMAN Mucin-16 OS=Homo sapiens GN=MUC16 PE=1 SV=2;tr	All	-6.0744	0.0346023	BALF	Label-free	Carvalho et al	4	Mucin-16 (MUC-16) (Ovarian cancer-related tumor marker CA125) (CA-125) (Ovarian carcinoma antigen CA125)
Q9BRF8	Q9BRF8	CPPED1	CPPED_HUMAN Serine/threonine-protein phosphatase CPPED1 OS=Homo sapiens GN=CPPED1 PE=1 SV=3	All	-5.50312	0.0346023	BALF	Label-free	Carvalho et al	4	Serine/threonine-protein phosphatase CPPED1 (EC 3.1.3.16) (Calcineurin-like phosphoesterase domain-containing protein 1) (Complete S-transactivated protein 1)
E9PLK3	E9PLK3	NPEPPS	E9PLK3_HUMAN Puromycin-sensitive aminopeptidase OS=Homo sapiens GN=NPEPPS PE=1 SV=1;sp	All	-6.70729	0.0346023	BALF	Label-free	Carvalho et al	4	NA
P31946	P31946	YWHAB	1433B_HUMAN 14-3-3 protein beta/alpha OS=Homo sapiens GN=YWHAB PE=1 SV=3	All	-6.70934	0.0346023	BALF	Label-free	Carvalho et al	4	14-3-3 protein beta/alpha (Protein 1054) (Protein kinase C inhibitor protein 1) (KCIP-1) [Cleaved into: 14-3-3 protein beta/alpha, N-terminally processed]
P07339	P07339	CTSD	CATD_HUMAN Cathepsin D OS=Homo sapiens GN=CTSD PE=1 SV=1;tr	All	-7.80654	0.0349294	BALF	Label-free	Carvalho et al	4	Cathepsin D (EC 3.4.23.5) [Cleaved into: Cathepsin D light chain; Cathepsin D heavy chain]
O00151	O00151	PDLIM1	PDLI1_HUMAN PDZ and LIM domain protein 1 OS=Homo sapiens GN=PDLIM1 PE=1 SV=4	All	-5.07018	0.0353075	BALF	Label-free	Carvalho et al	4	PDZ and LIM domain protein 1 (C-terminal LIM domain protein 1) (Elfin) (LIM domain protein CLP-36)
A0A0C4DGQ5	A0A0C4DGQ5	CAPNS1	A0A0C4DGQ5_HUMAN Calpain small subunit 1 OS=Homo sapiens GN=CAPNS1 PE=1 SV=1;sp	All	-6.23729	0.0355995	BALF	Label-free	Carvalho et al	4	NA
A0A087WW89	A0A087WW89	IGHV3-72	A0A087WW89_HUMAN Protein IGHV3-72 OS=Homo sapiens GN=IGHV3-72 PE=1 SV=1;tr	All	-7.19802	0.0357717	BALF	Label-free	Carvalho et al	4	NA
O15144	O15144	ARPC2	ARPC2_HUMAN Actin-related protein 2/3 complex subunit 2 OS=Homo sapiens GN=ARPC2 PE=1 SV=1	All	-6.84238	0.0359588	BALF	Label-free	Carvalho et al	4	Actin-related protein 2/3 complex subunit 2 (Arp2/3 complex 34 kDa subunit) (p34-ARC)
P01034	P01034	CST3	CYTC_HUMAN Cystatin-C OS=Homo sapiens GN=CST3 PE=1 SV=1	All	-7.39134	0.0361274	BALF	Label-free	Carvalho et al	4	Cystatin-C (Cystatin-3) (Gamma-trace) (Neuroendocrine basic polypeptide) (Post-gamma-globulin)
O14745	O14745	SLC9A3R1	NHRF1_HUMAN Na(+)/H(+) exchange regulatory cofactor NHE-RF1 OS=Homo sapiens GN=SLC9A3R1 PE=1 SV=4;tr	All	-5.75639	0.0361274	BALF	Label-free	Carvalho et al	4	Na(+)/H(+) exchange regulatory cofactor NHE-RF1 (NHERF-1) (Ezrin-radixin-moesin-binding phosphoprotein 50) (EBP50) (Regulatory cofactor of Na(+)/H(+) exchanger) (Sodium-hydrogen exchanger regulatory factor 1) (Solute carrier family 9 isoform A3 regulatory factor 1)
O95436	O95436	SLC34A2	NPT2B_HUMAN Sodium-dependent phosphate transport protein 2B OS=Homo sapiens GN=SLC34A2 PE=1 SV=3	All	-4.48441	0.0361274	BALF	Label-free	Carvalho et al	4	Sodium-dependent phosphate transport protein 2B (Sodium-phosphate transport protein 2B) (Na(+)-dependent phosphate cotransporter 2B) (NaPi3b) (Sodium/phosphate cotransporter 2B) (Na(+)/Pi cotransporter 2B) (NaPi-2b) (Solute carrier family 34 member 2)
P01763	P01763	N/A	HV302_HUMAN Ig heavy chain V-III region WEA OS=Homo sapiens PE=1 SV=1	All	-6.55667	0.0361274	BALF	Label-free	Carvalho et al	4	Immunoglobulin heavy variable 3-48 (Ig heavy chain V-III region WEA)
A0A0G2JQJ2	A0A0G2JQJ2	MUC4	A0A0G2JQJ2_HUMAN Mucin-4 (Fragment) OS=Homo sapiens GN=MUC4 PE=1 SV=1;tr	All	-5.75095	0.0362226	BALF	Label-free	Carvalho et al	4	NA
P62942	P62942	FKBP12-Exin	FKB1A_HUMAN Peptidyl-prolyl cis-trans isomerase FKBP1A OS=Homo sapiens GN=FKBP1A PE=1 SV=2;tr	All	-4.36099	0.0378493	BALF	Label-free	Carvalho et al	4	Peptidyl-prolyl cis-trans isomerase FKBP1A (PPIase FKBP1A) (EC 5.2.1.8) (12 kDa FK506-binding protein) (12 kDa FKBP) (FKBP-12) (Calstabin-1) (FK506-binding protein 1A) (FKBP-1A) (Immunophilin FKBP12) (Rotamase)
Q04760	Q04760	GLO1	LGUL_HUMAN Lactoylglutathione lyase OS=Homo sapiens GN=GLO1 PE=1 SV=4	All	-7.06128	0.0386294	BALF	Label-free	Carvalho et al	4	Lactoylglutathione lyase (EC 4.4.1.5) (Aldoketomutase) (Glyoxalase I) (Glx I) (Ketone-aldehyde mutase) (Methylglyoxalase) (S-D-lactoylglutathione methylglyoxal lyase)
P24666	P24666	ACP1	PPAC_HUMAN Low molecular weight phosphotyrosine protein phosphatase OS=Homo sapiens GN=ACP1 PE=1 SV=3;tr	All	-4.32562	0.0386326	BALF	Label-free	Carvalho et al	4	Low molecular weight phosphotyrosine protein phosphatase (LMW-PTP) (LMW-PTPase) (EC 3.1.3.48) (Adipocyte acid phosphatase) (Low molecular weight cytosolic acid phosphatase) (EC 3.1.3.2) (Red cell acid phosphatase 1)
P05164	P05164	MPO	PERM_HUMAN Myeloperoxidase OS=Homo sapiens GN=MPO PE=1 SV=1	All	-7.49615	0.0386326	BALF	Label-free	Carvalho et al	4	Myeloperoxidase (MPO) (EC 1.11.2.2) [Cleaved into: Myeloperoxidase; 89 kDa myeloperoxidase; 84 kDa myeloperoxidase; Myeloperoxidase light chain; Myeloperoxidase heavy chain]
P29508	P29508	SERPINB3	SPB3_HUMAN Serpin B3 OS=Homo sapiens GN=SERPINB3 PE=1 SV=2;tr	All	-7.41881	0.0400979	BALF	Label-free	Carvalho et al	4	Serpin B3 (Protein T4-A) (Squamous cell carcinoma antigen 1) (SCCA-1)
Q9NQW7	Q9NQW7	XPNPEP1	XPP1_HUMAN Xaa-Pro aminopeptidase 1 OS=Homo sapiens GN=XPNPEP1 PE=1 SV=3;tr	All	-4.14691	0.0405124	BALF	Label-free	Carvalho et al	4	Xaa-Pro aminopeptidase 1 (EC 3.4.11.9) (Aminoacylproline aminopeptidase) (Cytosolic aminopeptidase P) (Soluble aminopeptidase P) (sAmp) (X-Pro aminopeptidase 1) (X-prolyl aminopeptidase 1, soluble)
P04114	P04114	APOB	APOB_HUMAN Apolipoprotein B-100 OS=Homo sapiens GN=APOB PE=1 SV=2	All	5.39062	0.0409464	BALF	Label-free	Carvalho et al	4	Apolipoprotein B-100 (Apo B-100) [Cleaved into: Apolipoprotein B-48 (Apo B-48)]
Q6P4A8	Q6P4A8	PLBD1	PLBL1_HUMAN Phospholipase B-like 1 OS=Homo sapiens GN=PLBD1 PE=1 SV=2	All	-5.43406	0.0420148	BALF	Label-free	Carvalho et al	4	Phospholipase B-like 1 (EC 3.1.1.-) (LAMA-like protein 1) (Lamina ancestor homolog 1) (Phospholipase B domain-containing protein 1) [Cleaved into: Phospholipase B-like 1 chain A; Phospholipase B-like 1 chain B; Phospholipase B-like 1 chain C]
Q5W0H4	Q5W0H4	TPT1	Q5W0H4_HUMAN Translationally-controlled tumor protein OS=Homo sapiens GN=TPT1 PE=1 SV=1;tr	All	-4.37724	0.0420148	BALF	Label-free	Carvalho et al	4	NA
O95994	O95994	AGR2	AGR2_HUMAN Anterior gradient protein 2 homolog OS=Homo sapiens GN=AGR2 PE=1 SV=1;tr	All	-7.31775	0.0430528	BALF	Label-free	Carvalho et al	4	Anterior gradient protein 2 homolog (AG-2) (hAG-2) (HPC8) (Secreted cement gland protein XAG-2 homolog)
E9PIR7	E9PIR7	TXNRD1	E9PIR7_HUMAN Thioredoxin reductase 1, cytoplasmic OS=Homo sapiens GN=TXNRD1 PE=1 SV=1;tr	All	-5.14207	0.04334	BALF	Label-free	Carvalho et al	4	NA
O75223	O75223	GGCT	GGCT_HUMAN Gamma-glutamylcyclotransferase OS=Homo sapiens GN=GGCT PE=1 SV=1;tr	All	-3.4756	0.04334	BALF	Label-free	Carvalho et al	4	Gamma-glutamylcyclotransferase (EC 2.3.2.4) (Cytochrome c-releasing factor 21)
P15090	P15090	FABP4	FABP4_HUMAN Fatty acid-binding protein, adipocyte OS=Homo sapiens GN=FABP4 PE=1 SV=3	All	-5.76473	0.04361	BALF	Label-free	Carvalho et al	4	Fatty acid-binding protein, adipocyte (Adipocyte lipid-binding protein) (ALBP) (Adipocyte-type fatty acid-binding protein) (A-FABP) (AFABP) (Fatty acid-binding protein 4)
G3V295	G3V295	PSMA6	G3V295_HUMAN Proteasome subunit alpha type OS=Homo sapiens GN=PSMA6 PE=1 SV=1;tr	All	-6.64134	0.04361	BALF	Label-free	Carvalho et al	4	NA
P61586	P61586	RHOA	RHOA_HUMAN Transforming protein RhoA OS=Homo sapiens GN=RHOA PE=1 SV=1;tr	All	-6.32058	0.043655	BALF	Label-free	Carvalho et al	4	Transforming protein RhoA (Rho cDNA clone 12) (h12)
Q15149	Q15149	PLEC	PLEC_HUMAN Plectin OS=Homo sapiens GN=PLEC PE=1 SV=3	All	-3.76469	0.0436576	BALF	Label-free	Carvalho et al	4	Plectin (PCN) (PLTN) (Hemidesmosomal protein 1) (HD1) (Plectin-1)
O43707	O43707	ACTN4	ACTN4_HUMAN Alpha-actinin-4 OS=Homo sapiens GN=ACTN4 PE=1 SV=2	All	-7.20396	0.0436576	BALF	Label-free	Carvalho et al	4	Alpha-actinin-4 (Non-muscle alpha-actinin 4)
P05091	P05091	ALDH2	ALDH2_HUMAN Aldehyde dehydrogenase, mitochondrial OS=Homo sapiens GN=ALDH2 PE=1 SV=2	All	-5.73188	0.0436576	BALF	Label-free	Carvalho et al	4	Aldehyde dehydrogenase, mitochondrial (EC 1.2.1.3) (ALDH class 2) (ALDH-E2) (ALDHI)
Q92820	Q92820	GGH	GGH_HUMAN Gamma-glutamyl hydrolase OS=Homo sapiens GN=GGH PE=1 SV=2	All	-4.23134	0.0440541	BALF	Label-free	Carvalho et al	4	Gamma-glutamyl hydrolase (EC 3.4.19.9) (Conjugase) (GH) (Gamma-Glu-X carboxypeptidase)
J3KN29	J3KN29	PSMD9	J3KN29_HUMAN 26S proteasome non-ATPase regulatory subunit 9 OS=Homo sapiens GN=PSMD9 PE=1 SV=1;sp	All	-3.536	0.0446769	BALF	Label-free	Carvalho et al	4	NA
O95336	O95336	PGLS	6PGL_HUMAN 6-phosphogluconolactonase OS=Homo sapiens GN=PGLS PE=1 SV=2;tr	All	-4.82448	0.0454266	BALF	Label-free	Carvalho et al	4	6-phosphogluconolactonase (6PGL) (EC 3.1.1.31)
P05109	P05109	S100A8	S10A8_HUMAN Protein S100-A8 OS=Homo sapiens GN=S100A8 PE=1 SV=1	All	-6.98882	0.0454266	BALF	Label-free	Carvalho et al	4	Protein S100-A8 (Calgranulin-A) (Calprotectin L1L subunit) (Cystic fibrosis antigen) (CFAG) (Leukocyte L1 complex light chain) (Migration inhibitory factor-related protein 8) (MRP-8) (p8) (S100 calcium-binding protein A8) (Urinary stone protein band A) [Cleaved into: Protein S100-A8, N-terminally processed]
P11413	P11413	G6PD	G6PD_HUMAN Glucose-6-phosphate 1-dehydrogenase OS=Homo sapiens GN=G6PD PE=1 SV=4;tr	All	-6.4246	0.0454266	BALF	Label-free	Carvalho et al	4	Glucose-6-phosphate 1-dehydrogenase (G6PD) (EC 1.1.1.49)
P11766	P11766	ADH5	ADHX_HUMAN Alcohol dehydrogenase class-3 OS=Homo sapiens GN=ADH5 PE=1 SV=4	All	-4.7338	0.0454266	BALF	Label-free	Carvalho et al	4	Alcohol dehydrogenase class-3 (EC 1.1.1.1) (Alcohol dehydrogenase 5) (Alcohol dehydrogenase class chi chain) (Alcohol dehydrogenase class-III) (Glutathione-dependent formaldehyde dehydrogenase) (FALDH) (FDH) (GSH-FDH) (EC 1.1.1.-) (S-(hydroxymethyl)glutathione dehydrogenase) (EC 1.1.1.284)
Q14847	Q14847	LASP1	LASP1_HUMAN LIM and SH3 domain protein 1 OS=Homo sapiens GN=LASP1 PE=1 SV=2;tr	All	-4.70884	0.0456298	BALF	Label-free	Carvalho et al	4	LIM and SH3 domain protein 1 (LASP-1) (Metastatic lymph node gene 50 protein) (MLN 50)
Q5H9A7	Q5H9A7	TIMP1	Q5H9A7_HUMAN Metalloproteinase inhibitor 1 OS=Homo sapiens GN=TIMP1 PE=1 SV=1;sp	All	-7.04591	0.0456657	BALF	Label-free	Carvalho et al	4	NA
Q08380	Q08380	LGALS3BP	LG3BP_HUMAN Galectin-3-binding protein OS=Homo sapiens GN=LGALS3BP PE=1 SV=1	All	-6.95338	0.0463897	BALF	Label-free	Carvalho et al	4	Galectin-3-binding protein (Basement membrane autoantigen p105) (Lectin galactoside-binding soluble 3-binding protein) (Mac-2-binding protein) (MAC2BP) (Mac-2 BP) (Tumor-associated antigen 90K)
P52790	P52790	HK3	HXK3_HUMAN Hexokinase-3 OS=Homo sapiens GN=HK3 PE=1 SV=2	All	-5.51696	0.0465344	BALF	Label-free	Carvalho et al	4	Hexokinase-3 (EC 2.7.1.1) (Hexokinase type III) (HK III)
P35754	P35754	GLRX	GLRX1_HUMAN Glutaredoxin-1 OS=Homo sapiens GN=GLRX PE=1 SV=2	All	-5.67637	0.0482166	BALF	Label-free	Carvalho et al	4	Glutaredoxin-1 (Thioltransferase-1) (TTase-1)
C9J0K6	C9J0K6	SRI	C9J0K6_HUMAN Sorcin OS=Homo sapiens GN=SRI PE=1 SV=1;sp	All	-6.5215	0.0482166	BALF	Label-free	Carvalho et al	4	NA
ALDH3A1	P30838	ALDH3A1	Aldehyde dehydrogenase	NSCLC	2.9	-	BALF	2D-PAGE	JProteomics-2013-Pastor-227-237.pdf #4	1	Aldehyde dehydrogenase, dimeric NADP-preferring (EC 1.2.1.5) (ALDHIII) (Aldehyde dehydrogenase 3) (Aldehyde dehydrogenase family 3 member A1)
AKR1B10	O60218	AKR1B10	Aldo-keto redutase family 1 member B10	NSCLC	4	-	BALF	2D-PAGE	JProteomics-2013-Pastor-227-237.pdf #4	1	Aldo-keto reductase family 1 member B10 (EC 1.1.1.-) (ARL-1) (Aldose reductase-like) (Aldose reductase-related protein) (ARP) (hARP) (Small intestine reductase) (SI reductase)
AKR1C3	P42330	AKR1C3	Aldo-keto redutase family 1 member C3	NSCLC	2.5	-	BALF	2D-PAGE	JProteomics-2013-Pastor-227-237.pdf #4	1	Aldo-keto reductase family 1 member C3 (EC 1.-.-.-) (17-beta-hydroxysteroid dehydrogenase type 5) (17-beta-HSD 5) (3-alpha-HSD type II, brain) (3-alpha-hydroxysteroid dehydrogenase type 2) (3-alpha-HSD type 2) (EC 1.1.1.357) (Chlordecone reductase homolog HAKRb) (Dihydrodiol dehydrogenase 3) (DD-3) (DD3) (Dihydrodiol dehydrogenase type I) (HA1753) (Indanol dehydrogenase) (EC 1.1.1.112) (Prostagla…
ALDOA	P04075	ALDOA	Aldolase A	NSCLC	2	-	BALF	2D-PAGE	JProteomics-2013-Pastor-227-237.pdf #4	1	Fructose-bisphosphate aldolase A (EC 4.1.2.13) (Lung cancer antigen NY-LU-1) (Muscle-type aldolase)
ENO	P06733	ENO1	Alpha-enolase	NSCLC	2.5	-	BALF	2D-PAGE	JProteomics-2013-Pastor-227-237.pdf #4	1	Alpha-enolase (EC 4.2.1.11) (2-phospho-D-glycerate hydro-lyase) (C-myc promoter-binding protein) (Enolase 1) (MBP-1) (MPB-1) (Non-neural enolase) (NNE) (Phosphopyruvate hydratase) (Plasminogen-binding protein)
AMY1A	P04745	AMY1A; AMY1B; AMY1C	Alpha-amylase 1	NSCLC	2.3	-	BALF	2D-PAGE	JProteomics-2013-Pastor-227-237.pdf #4	1	Alpha-amylase 1 (EC 3.2.1.1) (1,4-alpha-D-glucan glucanohydrolase 1) (Salivary alpha-amylase)
AMY2A	P04746	AMY2A	Pancreatic alpha-amylase	NSCLC	2.2	-	BALF	2D-PAGE	JProteomics-2013-Pastor-227-237.pdf #4	1	Pancreatic alpha-amylase (PA) (EC 3.2.1.1) (1,4-alpha-D-glucan glucanohydrolase)
ANX1	P04083	ANXA1	Annexin A1	NSCLC	2.2	-	BALF	2D-PAGE	JProteomics-2013-Pastor-227-237.pdf #4	1	Annexin A1 (Annexin I) (Annexin-1) (Calpactin II) (Calpactin-2) (Chromobindin-9) (Lipocortin I) (Phospholipase A2 inhibitory protein) (p35)
ANX2	P07355	ANXA2	Annexin A2	NSCLC	2.3	-	BALF	2D-PAGE	JProteomics-2013-Pastor-227-237.pdf #4	1	Annexin A2 (Annexin II) (Annexin-2) (Calpactin I heavy chain) (Calpactin-1 heavy chain) (Chromobindin-8) (Lipocortin II) (Placental anticoagulant protein IV) (PAP-IV) (Protein I) (p36)
ANX5	P08758	ANXA5	Annexin A5	NSCLC	2.2	-	BALF	2D-PAGE	JProteomics-2013-Pastor-227-237.pdf #4	1	Annexin A5 (Anchorin CII) (Annexin V) (Annexin-5) (Calphobindin I) (CBP-I) (Endonexin II) (Lipocortin V) (Placental anticoagulant protein 4) (PP4) (Placental anticoagulant protein I) (PAP-I) (Thromboplastin inhibitor) (Vascular anticoagulant-alpha) (VAC-alpha)
CAPS2	Q9BXY5	CAPS2	Calcyphosin 2	NSCLC	2.8	-	BALF	2D-PAGE	JProteomics-2013-Pastor-227-237.pdf #4	1	Calcyphosin-2 (Calcyphosine-2)
CA1	P00915	CA1	Carbonic anhydrase 1	NSCLC	2.5	-	BALF	2D-PAGE	JProteomics-2013-Pastor-227-237.pdf #4	1	Carbonic anhydrase 1 (EC 4.2.1.1) (Carbonate dehydratase I) (Carbonic anhydrase B) (CAB) (Carbonic anhydrase I) (CA-I)
CTSD	P07339	CTSD	Cathepsin D	NSCLC	3	-	BALF	2D-PAGE	JProteomics-2013-Pastor-227-237.pdf #4	1	Cathepsin D (EC 3.4.23.5) [Cleaved into: Cathepsin D light chain; Cathepsin D heavy chain]
TPPP3	Q9BW30	TPPP3	Tubulin polymerization-promoting protein family member 3 (TPPP/p20)	NSCLC	2	-	BALF	2D-PAGE	JProteomics-2013-Pastor-227-237.pdf #4	1	Tubulin polymerization-promoting protein family member 3 (TPPP/p20)
CFL1	P23528	CFL1	Cofilin-1	NSCLC	2.2	-	BALF	2D-PAGE	JProteomics-2013-Pastor-227-237.pdf #4	1	Cofilin-1 (18 kDa phosphoprotein) (p18) (Cofilin, non-muscle isoform)
C3A	P01024	C3	Complement C3	NSCLC	3	-	BALF	2D-PAGE	JProteomics-2013-Pastor-227-237.pdf #4	1	Complement C3 (C3 and PZP-like alpha-2-macroglobulin domain-containing protein 1) [Cleaved into: Complement C3 beta chain; C3-beta-c (C3bc); Complement C3 alpha chain; C3a anaphylatoxin; Acylation stimulating protein (ASP) (C3adesArg); Complement C3b alpha' chain; Complement C3c alpha' chain fragment 1; Complement C3dg fragment; Complement C3g fragment; Complement C3d fragment; Complement C3f fra…
CRP	P02741	CRP	C-reactive protein	NSCLC	3.2	-	BALF	2D-PAGE	JProteomics-2013-Pastor-227-237.pdf #4	1	C-reactive protein [Cleaved into: C-reactive protein(1-205)]
EZR	P15311	EZR	Ezrin	NSCLC	3	-	BALF	2D-PAGE	JProteomics-2013-Pastor-227-237.pdf #4	1	Ezrin (Cytovillin) (Villin-2) (p81)
FBP1	P09467	FBP1	Fructose-1, 6-biphosphatase	NSCLC	2.5	-	BALF	2D-PAGE	JProteomics-2013-Pastor-227-237.pdf #4	1	Fructose-1,6-bisphosphatase 1 (FBPase 1) (EC 3.1.3.11) (D-fructose-1,6-bisphosphate 1-phosphohydrolase 1) (Liver FBPase)
GSR	P00390	GSR	Glutathione reductase	NSCLC	3.1	-	BALF	2D-PAGE	JProteomics-2013-Pastor-227-237.pdf #4	1	Glutathione reductase, mitochondrial (GR) (GRase) (EC 1.8.1.7)
GSTA1	P08263	GSTA1	Glutathione S-transferase A1 subunit	NSCLC	-3.2	-	BALF	2D-PAGE	JProteomics-2013-Pastor-227-237.pdf #4	1	Glutathione S-transferase A1 (EC 2.5.1.18) (GST HA subunit 1) (GST class-alpha member 1) (GST-epsilon) (GSTA1-1) (GTH1) [Cleaved into: Glutathione S-transferase A1, N-terminally processed]
GSTA2	P09210	GSTA2	Glutathione S-transferase A2 subunit	NSCLC	-3	-	BALF	2D-PAGE	JProteomics-2013-Pastor-227-237.pdf #4	1	Glutathione S-transferase A2 (EC 2.5.1.18) (GST HA subunit 2) (GST class-alpha member 2) (GST-gamma) (GSTA2-2) (GTH2)
GSTP1	P09211	GSTP1	Glutathione S-transferase P	NSCLC	-2.4	-	BALF	2D-PAGE	JProteomics-2013-Pastor-227-237.pdf #4	1	Glutathione S-transferase P (EC 2.5.1.18) (GST class-pi) (GSTP1-1)
PYGM	P11217	PYGM	Glycogen phosphorylase	NSCLC	3	-	BALF	2D-PAGE	JProteomics-2013-Pastor-227-237.pdf #4	1	Glycogen phosphorylase, muscle form (EC 2.4.1.1) (Myophosphorylase)
HSP70	P0DMV8	HSPA1A	Heat shock 70 kDa protein 1A	NSCLC	3.1	-	BALF	2D-PAGE	JProteomics-2013-Pastor-227-237.pdf #4	1	Heat shock 70 kDa protein 1A (Heat shock 70 kDa protein 1) (HSP70-1) (HSP70.1)
IDH1	O75874	IDH1	Isocitrate dehydrogenase 1	NSCLC	2.1	-	BALF	2D-PAGE	JProteomics-2013-Pastor-227-237.pdf #4	1	Isocitrate dehydrogenase [NADP] cytoplasmic (IDH) (EC 1.1.1.42) (Cytosolic NADP-isocitrate dehydrogenase) (IDP) (NADP(+)-specific ICDH) (Oxalosuccinate decarboxylase)
SERPINB1	P30740	SERPINB1	Leukocyte elastase inhibitor	NSCLC	2.6	-	BALF	2D-PAGE	JProteomics-2013-Pastor-227-237.pdf #4	1	Leukocyte elastase inhibitor (LEI) (Monocyte/neutrophil elastase inhibitor) (EI) (M/NEI) (Peptidase inhibitor 2) (PI-2) (Serpin B1)
LCN2	P80188	LCN2	Neutrophil gelatinase-associated lipocalin	NSCLC	-3.5	-	BALF	2D-PAGE	JProteomics-2013-Pastor-227-237.pdf #4	1	Neutrophil gelatinase-associated lipocalin (NGAL) (25 kDa alpha-2-microglobulin-related subunit of MMP-9) (Lipocalin-2) (Oncogene 24p3) (Siderocalin LCN2) (p25)
PPIA	P62937	PPIA	Peptidylprolyl isomerase A (cyclophilin A)	NSCLC	2.2	-	BALF	2D-PAGE	JProteomics-2013-Pastor-227-237.pdf #4	1	Peptidyl-prolyl cis-trans isomerase A (PPIase A) (EC 5.2.1.8) (Cyclophilin A) (Cyclosporin A-binding protein) (Rotamase A) [Cleaved into: Peptidyl-prolyl cis-trans isomerase A, N-terminally processed]
PEBP4	Q96S96	PEBP4	Phosphatidylethanolamine-binding protein 4	NSCLC	2.3	-	BALF	2D-PAGE	JProteomics-2013-Pastor-227-237.pdf #4	1	Phosphatidylethanolamine-binding protein 4 (PEBP-4) (hPEBP4) (Protein cousin-of-RKIP 1)
PKM2	P14618	PKM	Pyruvate kinase PKM	NSCLC	3	-	BALF	2D-PAGE	JProteomics-2013-Pastor-227-237.pdf #4	1	Pyruvate kinase PKM (EC 2.7.1.40) (Cytosolic thyroid hormone-binding protein) (CTHBP) (Opa-interacting protein 3) (OIP-3) (Pyruvate kinase 2/3) (Pyruvate kinase muscle isozyme) (Thyroid hormone-binding protein 1) (THBP1) (Tumor M2-PK) (p58)
ARHGDIB	P52566	ARHGDIB	Rho GDP-dissociation inhibitor 2	NSCLC	2.6	-	BALF	2D-PAGE	JProteomics-2013-Pastor-227-237.pdf #4	1	Rho GDP-dissociation inhibitor 2 (Rho GDI 2) (Ly-GDI) (Rho-GDI beta)
SELENBP1	Q13228	SELENBP1	Selenium-binding protein	NSCLC	-2.2	-	BALF	2D-PAGE	JProteomics-2013-Pastor-227-237.pdf #4	1	Selenium-binding protein 1 (56 kDa selenium-binding protein) (SBP56) (SP56)
TXN	P10599	TXN	Thioredoxin	NSCLC	2.3	-	BALF	2D-PAGE	JProteomics-2013-Pastor-227-237.pdf #4	1	Thioredoxin (Trx) (ATL-derived factor) (ADF) (Surface-associated sulphydryl protein) (SASP)
TKT	P29401	TKT	Transketolase	NSCLC	2.5	-	BALF	2D-PAGE	JProteomics-2013-Pastor-227-237.pdf #4	1	Transketolase (TK) (EC 2.2.1.1)
UCHL1	P09936	UCHL1	Ubiquitin carboxyl-terminal hydrolase isozyme L1	NSCLC	-2.2	-	BALF	2D-PAGE	JProteomics-2013-Pastor-227-237.pdf #4	1	Ubiquitin carboxyl-terminal hydrolase isozyme L1 (UCH-L1) (EC 3.4.19.12) (EC 6.-.-.-) (Neuron cytoplasmic protein 9.5) (PGP 9.5) (PGP9.5) (Ubiquitin thioesterase L1)
P04217	P04217	A1BG	A1BG	NSCLC	-1.57764	0.00327449	Tissue	Label-free	Li-2014-Nature-Tumor #16	1	Alpha-1B-glycoprotein (Alpha-1-B glycoprotein)
P01023	P01023	A2M	A2M	NSCLC	-2.63458	1.33e-05	Tissue	Label-free	Li-2014-Nature-Tumor #16	1	Alpha-2-macroglobulin (Alpha-2-M) (C3 and PZP-like alpha-2-macroglobulin domain-containing protein 5)
P01011	P01011	SERPINA3	SERPINA3	NSCLC	-1.58409	0.0198076	Tissue	Label-free	Li-2014-Nature-Tumor #16	1	Alpha-1-antichymotrypsin (ACT) (Cell growth-inhibiting gene 24/25 protein) (Serpin A3) [Cleaved into: Alpha-1-antichymotrypsin His-Pro-less]
P49588	P49588	AARS	AARS	NSCLC	1.56576	0.000554757	Tissue	Label-free	Li-2014-Nature-Tumor #16	1	Alanine--tRNA ligase, cytoplasmic (EC 6.1.1.7) (Alanyl-tRNA synthetase) (AlaRS) (Renal carcinoma antigen NY-REN-42)
Q99758	Q99758	ABCA3	ABCA3	NSCLC	-4.37784	7.56e-06	Tissue	Label-free	Li-2014-Nature-Tumor #16	1	ATP-binding cassette sub-family A member 3 (ABC-C transporter) (ATP-binding cassette transporter 3) (ATP-binding cassette 3)
Q8NE71	Q8NE71	ABCF1	ABCF1	NSCLC	1.45158	0.00265203	Tissue	Label-free	Li-2014-Nature-Tumor #16	1	ATP-binding cassette sub-family F member 1 (ATP-binding cassette 50) (TNF-alpha-stimulated ABC protein)
Q12979	Q12979	ABR	ABR	NSCLC	1.35105	0.0360016	Tissue	Label-free	Li-2014-Nature-Tumor #16	1	Active breakpoint cluster region-related protein
Q13085	Q13085	ACACA	ACACA	NSCLC	1.66798	0.00376312	Tissue	Label-free	Li-2014-Nature-Tumor #16	1	Acetyl-CoA carboxylase 1 (ACC1) (EC 6.4.1.2) (ACC-alpha) [Includes: Biotin carboxylase (EC 6.3.4.14)]
P16219	P16219	ACADS	ACADS	NSCLC	-1.19053	0.0361872	Tissue	Label-free	Li-2014-Nature-Tumor #16	1	Short-chain specific acyl-CoA dehydrogenase, mitochondrial (SCAD) (EC 1.3.8.1) (Butyryl-CoA dehydrogenase)
P24752	P24752	ACAT1	ACAT1	NSCLC	-1.26313	0.000908318	Tissue	Label-free	Li-2014-Nature-Tumor #16	1	Acetyl-CoA acetyltransferase, mitochondrial (EC 2.3.1.9) (Acetoacetyl-CoA thiolase) (T2)
Q15067	Q15067	ACOX1	ACOX1	NSCLC	1.60072	0.0287331	Tissue	Label-free	Li-2014-Nature-Tumor #16	1	Peroxisomal acyl-coenzyme A oxidase 1 (AOX) (EC 1.3.3.6) (Palmitoyl-CoA oxidase) (Straight-chain acyl-CoA oxidase) (SCOX)
P13686	P13686	ACP5	ACP5	NSCLC	-2.57947	0.00897866	Tissue	Label-free	Li-2014-Nature-Tumor #16	1	Tartrate-resistant acid phosphatase type 5 (TR-AP) (EC 3.1.3.2) (Tartrate-resistant acid ATPase) (TrATPase) (Type 5 acid phosphatase)
P62736	P62736	ACTA2	ACTA2	NSCLC	-2.1505	0.000875903	Tissue	Label-free	Li-2014-Nature-Tumor #16	1	Actin, aortic smooth muscle (Alpha-actin-2) (Cell growth-inhibiting gene 46 protein)
P60709	P60709	ACTB	ACTB	NSCLC	-5.9596	0.00249513	Tissue	Label-free	Li-2014-Nature-Tumor #16	1	Actin, cytoplasmic 1 (Beta-actin) [Cleaved into: Actin, cytoplasmic 1, N-terminally processed]
O96019	O96019	ACTL6A	ACTL6A	NSCLC	2.59664	0.000816151	Tissue	Label-free	Li-2014-Nature-Tumor #16	1	Actin-like protein 6A (53 kDa BRG1-associated factor A) (Actin-related protein Baf53a) (ArpNbeta) (BRG1-associated factor 53A) (BAF53A) (INO80 complex subunit K)
P00813	P00813	ADA	ADA	NSCLC	1.82286	0.00146096	Tissue	Label-free	Li-2014-Nature-Tumor #16	1	Adenosine deaminase (EC 3.5.4.4) (Adenosine aminohydrolase)
P55265	P55265	ADAR	ADAR	NSCLC	2.58218	0.000120484	Tissue	Label-free	Li-2014-Nature-Tumor #16	1	Double-stranded RNA-specific adenosine deaminase (DRADA) (EC 3.5.4.37) (136 kDa double-stranded RNA-binding protein) (p136) (Interferon-inducible protein 4) (IFI-4) (K88DSRBP)
P35611	P35611	ADD1	ADD1	NSCLC	-1.61495	0.00068187	Tissue	Label-free	Li-2014-Nature-Tumor #16	1	Alpha-adducin (Erythrocyte adducin subunit alpha)
Q9UEY8	Q9UEY8	ADD3	ADD3	NSCLC	-1.17547	0.00347035	Tissue	Label-free	Li-2014-Nature-Tumor #16	1	Gamma-adducin (Adducin-like protein 70)
P00325	P00325	ADH1B	ADH1B	NSCLC	-8.07905	1.49e-05	Tissue	Label-free	Li-2014-Nature-Tumor #16	1	Alcohol dehydrogenase 1B (EC 1.1.1.1) (Alcohol dehydrogenase subunit beta)
P09874	P09874	PARP1	PARP1	NSCLC	1.892	0.000106558	Tissue	Label-free	Li-2014-Nature-Tumor #16	1	Poly [ADP-ribose] polymerase 1 (PARP-1) (EC 2.4.2.30) (ADP-ribosyltransferase diphtheria toxin-like 1) (ARTD1) (NAD(+) ADP-ribosyltransferase 1) (ADPRT 1) (Poly[ADP-ribose] synthase 1)
P30520	P30520	ADSS	ADSS	NSCLC	1.37049	0.000759113	Tissue	Label-free	Li-2014-Nature-Tumor #16	1	Adenylosuccinate synthetase isozyme 2 (AMPSase 2) (AdSS 2) (EC 6.3.4.4) (Adenylosuccinate synthetase, acidic isozyme) (Adenylosuccinate synthetase, liver isozyme) (L-type adenylosuccinate synthetase) (IMP--aspartate ligase 2)
P43652	P43652	AFM	AFM	NSCLC	-2.06685	0.00109673	Tissue	Label-free	Li-2014-Nature-Tumor #16	1	Afamin (Alpha-albumin) (Alpha-Alb)
P20933	P20933	AGA	AGA	NSCLC	1.42203	0.016171	Tissue	Label-free	Li-2014-Nature-Tumor #16	1	N(4)-(beta-N-acetylglucosaminyl)-L-asparaginase (EC 3.5.1.26) (Aspartylglucosaminidase) (Glycosylasparaginase) (N4-(N-acetyl-beta-glucosaminyl)-L-asparagine amidase) [Cleaved into: Glycosylasparaginase alpha chain; Glycosylasparaginase beta chain]
Q15109	Q15109	AGER	AGER	NSCLC	-7.84518	3.27e-06	Tissue	Label-free	Li-2014-Nature-Tumor #16	1	Advanced glycosylation end product-specific receptor (Receptor for advanced glycosylation end products)
P23526	P23526	AHCY	AHCY	NSCLC	1.01842	0.00901764	Tissue	Label-free	Li-2014-Nature-Tumor #16	1	Adenosylhomocysteinase (AdoHcyase) (EC 3.3.1.1) (S-adenosyl-L-homocysteine hydrolase)
P02765	P02765	AHSG	AHSG	NSCLC	-1.76981	0.00104362	Tissue	Label-free	Li-2014-Nature-Tumor #16	1	Alpha-2-HS-glycoprotein (Alpha-2-Z-globulin) (Ba-alpha-2-glycoprotein) (Fetuin-A) [Cleaved into: Alpha-2-HS-glycoprotein chain A; Alpha-2-HS-glycoprotein chain B]
Q9Y4K1	Q9Y4K1	AIM1	AIM1	NSCLC	1.57188	0.00553964	Tissue	Label-free	Li-2014-Nature-Tumor #16	1	Absent in melanoma 1 protein (Beta/gamma crystallin domain-containing protein 1)
P00568	P00568	AK1	AK1	NSCLC	-2.38055	8.58e-05	Tissue	Label-free	Li-2014-Nature-Tumor #16	1	Adenylate kinase isoenzyme 1 (AK 1) (EC 2.7.4.3) (EC 2.7.4.6) (ATP-AMP transphosphorylase 1) (ATP:AMP phosphotransferase) (Adenylate monophosphate kinase) (Myokinase)
P27144	P27144	AK4	AK4	NSCLC	3.81195	2.93e-05	Tissue	Label-free	Li-2014-Nature-Tumor #16	1	Adenylate kinase 4, mitochondrial (AK 4) (EC 2.7.4.10) (EC 2.7.4.6) (Adenylate kinase 3-like) (GTP:AMP phosphotransferase AK4)
P13716	P13716	ALAD	ALAD	NSCLC	-1.59781	0.00133377	Tissue	Label-free	Li-2014-Nature-Tumor #16	1	Delta-aminolevulinic acid dehydratase (ALADH) (EC 4.2.1.24) (Porphobilinogen synthase)
P02768	P02768	ALB	ALB	NSCLC	-1.98474	0.000186972	Tissue	Label-free	Li-2014-Nature-Tumor #16	1	Serum albumin
Q13740	Q13740	ALCAM	ALCAM	NSCLC	-1.48562	0.00359223	Tissue	Label-free	Li-2014-Nature-Tumor #16	1	CD166 antigen (Activated leukocyte cell adhesion molecule) (CD antigen CD166)
P00352	P00352	ALDH1A1	ALDH1A1	NSCLC	-3.11847	0.000160439	Tissue	Label-free	Li-2014-Nature-Tumor #16	1	Retinal dehydrogenase 1 (RALDH 1) (RalDH1) (EC 1.2.1.-) (EC 1.2.1.36) (ALDH-E1) (ALHDII) (Aldehyde dehydrogenase family 1 member A1) (Aldehyde dehydrogenase, cytosolic)
P05091	P05091	ALDH2	ALDH2	NSCLC	-2.0534	0.000247201	Tissue	Label-free	Li-2014-Nature-Tumor #16	1	Aldehyde dehydrogenase, mitochondrial (EC 1.2.1.3) (ALDH class 2) (ALDH-E2) (ALDHI)
P30837	P30837	ALDH1B1	ALDH1B1	NSCLC	1.65099	0.0365559	Tissue	Label-free	Li-2014-Nature-Tumor #16	1	Aldehyde dehydrogenase X, mitochondrial (EC 1.2.1.3) (Aldehyde dehydrogenase 5) (Aldehyde dehydrogenase family 1 member B1)
P04075	P04075	ALDOA	ALDOA	NSCLC	1.37689	0.000554892	Tissue	Label-free	Li-2014-Nature-Tumor #16	1	Fructose-bisphosphate aldolase A (EC 4.1.2.13) (Lung cancer antigen NY-LU-1) (Muscle-type aldolase)
P09972	P09972	ALDOC	ALDOC	NSCLC	1.55309	0.00427577	Tissue	Label-free	Li-2014-Nature-Tumor #16	1	Fructose-bisphosphate aldolase C (EC 4.1.2.13) (Brain-type aldolase)
P02760	P02760	AMBP	AMBP	NSCLC	-1.62866	0.00368446	Tissue	Label-free	Li-2014-Nature-Tumor #16	1	Protein AMBP [Cleaved into: Alpha-1-microglobulin (Protein HC) (Alpha-1 microglycoprotein) (Complex-forming glycoprotein heterogeneous in charge); Inter-alpha-trypsin inhibitor light chain (ITI-LC) (Bikunin) (EDC1) (HI-30) (Uronic-acid-rich protein); Trypstatin]
Q01433	Q01433	AMPD2	AMPD2	NSCLC	2.46008	0.000821239	Tissue	Label-free	Li-2014-Nature-Tumor #16	1	AMP deaminase 2 (EC 3.5.4.6) (AMP deaminase isoform L)
Q01432	Q01432	AMPD3	AMPD3	NSCLC	1.2863	0.0248921	Tissue	Label-free	Li-2014-Nature-Tumor #16	1	AMP deaminase 3 (EC 3.5.4.6) (AMP deaminase isoform E) (Erythrocyte AMP deaminase)
P16157	P16157	ANK1	ANK1	NSCLC	-5.37807	1.65e-05	Tissue	Label-free	Li-2014-Nature-Tumor #16	1	Ankyrin-1 (ANK-1) (Ankyrin-R) (Erythrocyte ankyrin)
P07355	P07355	ANXA2	ANXA2	NSCLC	-1.1061	0.0022387	Tissue	Label-free	Li-2014-Nature-Tumor #16	1	Annexin A2 (Annexin II) (Annexin-2) (Calpactin I heavy chain) (Calpactin-1 heavy chain) (Chromobindin-8) (Lipocortin II) (Placental anticoagulant protein IV) (PAP-IV) (Protein I) (p36)
P12429	P12429	ANXA3	ANXA3	NSCLC	-1.56235	0.0181324	Tissue	Label-free	Li-2014-Nature-Tumor #16	1	Annexin A3 (35-alpha calcimedin) (Annexin III) (Annexin-3) (Inositol 1,2-cyclic phosphate 2-phosphohydrolase) (Lipocortin III) (Placental anticoagulant protein III) (PAP-III)
P02743	P02743	APCS	APCS	NSCLC	-5.54321	3.36e-06	Tissue	Label-free	Li-2014-Nature-Tumor #16	1	Serum amyloid P-component (SAP) (9.5S alpha-1-glycoprotein) [Cleaved into: Serum amyloid P-component(1-203)]
P02647	P02647	APOA1	APOA1	NSCLC	-2.60416	3.6e-05	Tissue	Label-free	Li-2014-Nature-Tumor #16	1	Apolipoprotein A-I (Apo-AI) (ApoA-I) (Apolipoprotein A1) [Cleaved into: Proapolipoprotein A-I (ProapoA-I); Truncated apolipoprotein A-I (Apolipoprotein A-I(1-242))]
P02652	P02652	APOA2	APOA2	NSCLC	-2.26945	0.000160744	Tissue	Label-free	Li-2014-Nature-Tumor #16	1	Apolipoprotein A-II (Apo-AII) (ApoA-II) (Apolipoprotein A2) [Cleaved into: Proapolipoprotein A-II (ProapoA-II); Truncated apolipoprotein A-II (Apolipoprotein A-II(1-76))]
P04114	P04114	APOB	APOB	NSCLC	-2.27238	4.16e-05	Tissue	Label-free	Li-2014-Nature-Tumor #16	1	Apolipoprotein B-100 (Apo B-100) [Cleaved into: Apolipoprotein B-48 (Apo B-48)]
P02655	P02655	APOC2	APOC2	NSCLC	-2.76295	0.000325935	Tissue	Label-free	Li-2014-Nature-Tumor #16	1	Apolipoprotein C-II (Apo-CII) (ApoC-II) (Apolipoprotein C2) [Cleaved into: Proapolipoprotein C-II (ProapoC-II)]
P02656	P02656	APOC3	APOC3	NSCLC	-2.44795	0.000471167	Tissue	Label-free	Li-2014-Nature-Tumor #16	1	Apolipoprotein C-III (Apo-CIII) (ApoC-III) (Apolipoprotein C3)
P05090	P05090	APOD	APOD	NSCLC	-1.60276	0.00256719	Tissue	Label-free	Li-2014-Nature-Tumor #16	1	Apolipoprotein D (Apo-D) (ApoD)
P02649	P02649	APOE	APOE	NSCLC	-1.84938	0.0138591	Tissue	Label-free	Li-2014-Nature-Tumor #16	1	Apolipoprotein E (Apo-E)
P29972	P29972	AQP1	AQP1	NSCLC	-4.71947	0.000125418	Tissue	Label-free	Li-2014-Nature-Tumor #16	1	Aquaporin-1 (AQP-1) (Aquaporin-CHIP) (Urine water channel) (Water channel protein for red blood cells and kidney proximal tubule)
P18085	P18085	ARF4	ARF4	NSCLC	1.04275	0.0305907	Tissue	Label-free	Li-2014-Nature-Tumor #16	1	ADP-ribosylation factor 4
P08134	P08134	RHOC	RHOC	NSCLC	1.23945	0.0197816	Tissue	Label-free	Li-2014-Nature-Tumor #16	1	Rho-related GTP-binding protein RhoC (Rho cDNA clone 9) (h9)
P36404	P36404	ARL2	ARL2	NSCLC	1.4961	0.00345419	Tissue	Label-free	Li-2014-Nature-Tumor #16	1	ADP-ribosylation factor-like protein 2
P49407	P49407	ARRB1	ARRB1	NSCLC	-2.26356	0.000857111	Tissue	Label-free	Li-2014-Nature-Tumor #16	1	Beta-arrestin-1 (Arrestin beta-1)
Q13510	Q13510	ASAH1	ASAH1	NSCLC	-1.74163	0.0045396	Tissue	Label-free	Li-2014-Nature-Tumor #16	1	Acid ceramidase (AC) (ACDase) (Acid CDase) (EC 3.5.1.23) (Acylsphingosine deacylase) (N-acylsphingosine amidohydrolase) (Putative 32 kDa heart protein) (PHP32) [Cleaved into: Acid ceramidase subunit alpha; Acid ceramidase subunit beta]
P08243	P08243	ASNS	ASNS	NSCLC	2.10779	0.00862474	Tissue	Label-free	Li-2014-Nature-Tumor #16	1	Asparagine synthetase [glutamine-hydrolyzing] (EC 6.3.5.4) (Cell cycle control protein TS11) (Glutamine-dependent asparagine synthetase)
P01008	P01008	SERPINC1	SERPINC1	NSCLC	-2.0943	0.00420033	Tissue	Label-free	Li-2014-Nature-Tumor #16	1	Antithrombin-III (ATIII) (Serpin C1)
O00244	O00244	ATOX1	ATOX1	NSCLC	1.64	0.000569772	Tissue	Label-free	Li-2014-Nature-Tumor #16	1	Copper transport protein ATOX1 (Metal transport protein ATX1)
P16615	P16615	ATP2A2	ATP2A2	NSCLC	1.24799	0.000607176	Tissue	Label-free	Li-2014-Nature-Tumor #16	1	Sarcoplasmic/endoplasmic reticulum calcium ATPase 2 (SERCA2) (SR Ca(2+)-ATPase 2) (EC 3.6.3.8) (Calcium pump 2) (Calcium-transporting ATPase sarcoplasmic reticulum type, slow twitch skeletal muscle isoform) (Endoplasmic reticulum class 1/2 Ca(2+) ATPase)
Q9Y679	Q9Y679	AUP1	AUP1	NSCLC	1.08134	0.0149921	Tissue	Label-free	Li-2014-Nature-Tumor #16	1	Ancient ubiquitous protein 1
P25311	P25311	AZGP1	AZGP1	NSCLC	-2.06264	0.000643746	Tissue	Label-free	Li-2014-Nature-Tumor #16	1	Zinc-alpha-2-glycoprotein (Zn-alpha-2-GP) (Zn-alpha-2-glycoprotein)
P54687	P54687	BCAT1	BCAT1	NSCLC	2.69383	0.00976072	Tissue	Label-free	Li-2014-Nature-Tumor #16	1	Branched-chain-amino-acid aminotransferase, cytosolic (BCAT(c)) (EC 2.6.1.42) (Protein ECA39)
O15382	O15382	BCAT2	BCAT2	NSCLC	-1.5075	0.013642	Tissue	Label-free	Li-2014-Nature-Tumor #16	1	Branched-chain-amino-acid aminotransferase, mitochondrial (BCAT(m)) (EC 2.6.1.42) (Placental protein 18) (PP18)
P00751	P00751	CFB	CFB	NSCLC	-1.12047	0.0095846	Tissue	Label-free	Li-2014-Nature-Tumor #16	1	Complement factor B (EC 3.4.21.47) (C3/C5 convertase) (Glycine-rich beta glycoprotein) (GBG) (PBF2) (Properdin factor B) [Cleaved into: Complement factor B Ba fragment; Complement factor B Bb fragment]
P21810	P21810	BGN	BGN	NSCLC	-1.82445	0.00373148	Tissue	Label-free	Li-2014-Nature-Tumor #16	1	Biglycan (Bone/cartilage proteoglycan I) (PG-S1)
P13688	P13688	CEACAM1	CEACAM1	NSCLC	1.58918	0.022702	Tissue	Label-free	Li-2014-Nature-Tumor #16	1	Carcinoembryonic antigen-related cell adhesion molecule 1 (Biliary glycoprotein 1) (BGP-1) (CD antigen CD66a)
P55957	P55957	BID	BID	NSCLC	1.45976	0.0156505	Tissue	Label-free	Li-2014-Nature-Tumor #16	1	BH3-interacting domain death agonist (p22 BID) (BID) [Cleaved into: BH3-interacting domain death agonist p15 (p15 BID); BH3-interacting domain death agonist p13 (p13 BID); BH3-interacting domain death agonist p11 (p11 BID)]
P30043	P30043	BLVRB	BLVRB	NSCLC	-1.54632	0.000501353	Tissue	Label-free	Li-2014-Nature-Tumor #16	1	Flavin reductase (NADPH) (FR) (EC 1.5.1.30) (Biliverdin reductase B) (BVR-B) (EC 1.3.1.24) (Biliverdin-IX beta-reductase) (Green heme-binding protein) (GHBP) (NADPH-dependent diaphorase) (NADPH-flavin reductase) (FLR)
P07738	P07738	BPGM	BPGM	NSCLC	-2.29513	0.00317579	Tissue	Label-free	Li-2014-Nature-Tumor #16	1	Bisphosphoglycerate mutase (BPGM) (EC 5.4.2.4) (2,3-bisphosphoglycerate mutase, erythrocyte) (2,3-bisphosphoglycerate synthase) (EC 5.4.2.11) (2,3-diphosphoglycerate mutase) (DPGM) (BPG-dependent PGAM)
Q86WA6	Q86WA6	BPHL	BPHL	NSCLC	2.18274	0.000471167	Tissue	Label-free	Li-2014-Nature-Tumor #16	1	Valacyclovir hydrolase (VACVase) (Valacyclovirase) (EC 3.1.-.-) (Biphenyl hydrolase-like protein) (Biphenyl hydrolase-related protein) (Bph-rp) (Breast epithelial mucin-associated antigen) (MCNAA)
P35613	P35613	BSG	BSG	NSCLC	3.76089	3.36e-06	Tissue	Label-free	Li-2014-Nature-Tumor #16	1	Basigin (5F7) (Collagenase stimulatory factor) (Extracellular matrix metalloproteinase inducer) (EMMPRIN) (Leukocyte activation antigen M6) (OK blood group antigen) (Tumor cell-derived collagenase stimulatory factor) (TCSF) (CD antigen CD147)
Q10589	Q10589	BST2	BST2	NSCLC	-2.65245	0.000817304	Tissue	Label-free	Li-2014-Nature-Tumor #16	1	Bone marrow stromal antigen 2 (BST-2) (HM1.24 antigen) (Tetherin) (CD antigen CD317)
P20290	P20290	BTF3	BTF3	NSCLC	1.44401	0.000597279	Tissue	Label-free	Li-2014-Nature-Tumor #16	1	Transcription factor BTF3 (Nascent polypeptide-associated complex subunit beta) (NAC-beta) (RNA polymerase B transcription factor 3)
P05155	P05155	SERPING1	SERPING1	NSCLC	-1.70794	0.000589325	Tissue	Label-free	Li-2014-Nature-Tumor #16	1	Plasma protease C1 inhibitor (C1 Inh) (C1Inh) (C1 esterase inhibitor) (C1-inhibiting factor) (Serpin G1)
P01024	P01024	C3	C3	NSCLC	-1.89751	0.000131091	Tissue	Label-free	Li-2014-Nature-Tumor #16	1	Complement C3 (C3 and PZP-like alpha-2-macroglobulin domain-containing protein 1) [Cleaved into: Complement C3 beta chain; C3-beta-c (C3bc); Complement C3 alpha chain; C3a anaphylatoxin; Acylation stimulating protein (ASP) (C3adesArg); Complement C3b alpha' chain; Complement C3c alpha' chain fragment 1; Complement C3dg fragment; Complement C3g fragment; Complement C3d fragment; Complement C3f fra…
P0C0L5	P0C0L5	C4B	C4B	NSCLC	-1.80377	0.00033265	Tissue	Label-free	Li-2014-Nature-Tumor #16	1	Complement C4-B (Basic complement C4) (C3 and PZP-like alpha-2-macroglobulin domain-containing protein 3) [Cleaved into: Complement C4 beta chain; Complement C4-B alpha chain; C4a anaphylatoxin; C4b-B; C4d-B; Complement C4 gamma chain]
P04003	P04003	C4BPA	C4BPA	NSCLC	-2.24353	0.000586004	Tissue	Label-free	Li-2014-Nature-Tumor #16	1	C4b-binding protein alpha chain (C4bp) (Proline-rich protein) (PRP)
P01031	P01031	C5	C5	NSCLC	-1.52067	0.011704	Tissue	Label-free	Li-2014-Nature-Tumor #16	1	Complement C5 (C3 and PZP-like alpha-2-macroglobulin domain-containing protein 4) [Cleaved into: Complement C5 beta chain; Complement C5 alpha chain; C5a anaphylatoxin; Complement C5 alpha' chain]
P10643	P10643	C7	C7	NSCLC	-2.36532	0.00187568	Tissue	Label-free	Li-2014-Nature-Tumor #16	1	Complement component C7
P07358	P07358	C8B	C8B	NSCLC	-1.89271	0.0115018	Tissue	Label-free	Li-2014-Nature-Tumor #16	1	Complement component C8 beta chain (Complement component 8 subunit beta)
P02748	P02748	C9	C9	NSCLC	-1.43002	0.02681	Tissue	Label-free	Li-2014-Nature-Tumor #16	1	Complement component C9 [Cleaved into: Complement component C9a; Complement component C9b]
P00915	P00915	CA1	CA1	NSCLC	-3.42362	5.15e-06	Tissue	Label-free	Li-2014-Nature-Tumor #16	1	Carbonic anhydrase 1 (EC 4.2.1.1) (Carbonate dehydratase I) (Carbonic anhydrase B) (CAB) (Carbonic anhydrase I) (CA-I)
P00918	P00918	CA2	CA2	NSCLC	-2.82183	2.93e-05	Tissue	Label-free	Li-2014-Nature-Tumor #16	1	Carbonic anhydrase 2 (EC 4.2.1.1) (Carbonate dehydratase II) (Carbonic anhydrase C) (CAC) (Carbonic anhydrase II) (CA-II)
P07451	P07451	CA3	CA3	NSCLC	-2.72658	0.00134968	Tissue	Label-free	Li-2014-Nature-Tumor #16	1	Carbonic anhydrase 3 (EC 4.2.1.1) (Carbonate dehydratase III) (Carbonic anhydrase III) (CA-III)
P22748	P22748	CA4	CA4	NSCLC	-4.52522	0.000125418	Tissue	Label-free	Li-2014-Nature-Tumor #16	1	Carbonic anhydrase 4 (EC 4.2.1.1) (Carbonate dehydratase IV) (Carbonic anhydrase IV) (CA-IV)
P27708	P27708	CAD	CAD	NSCLC	3.0962	1.09e-05	Tissue	Label-free	Li-2014-Nature-Tumor #16	1	CAD protein [Includes: Glutamine-dependent carbamoyl-phosphate synthase (EC 6.3.5.5); Aspartate carbamoyltransferase (EC 2.1.3.2); Dihydroorotase (EC 3.5.2.3)]
P22676	P22676	CALB2	CALB2	NSCLC	1.82423	0.027883	Tissue	Label-free	Li-2014-Nature-Tumor #16	1	Calretinin (CR) (29 kDa calbindin)
P27482	P27482	CALML3	CALML3	NSCLC	3.96452	0.0051336	Tissue	Label-free	Li-2014-Nature-Tumor #16	1	Calmodulin-like protein 3 (CaM-like protein) (CLP) (Calmodulin-related protein NB-1)
O43852	O43852	CALU	CALU	NSCLC	2.19345	0.00124242	Tissue	Label-free	Li-2014-Nature-Tumor #16	1	Calumenin (Crocalbin) (IEF SSP 9302)
Q13938	Q13938	CAPS	CAPS	NSCLC	-2.52674	0.0206975	Tissue	Label-free	Li-2014-Nature-Tumor #16	1	Calcyphosin (Calcyphosine)
P49589	P49589	CARS	CARS	NSCLC	1.40759	0.0052386	Tissue	Label-free	Li-2014-Nature-Tumor #16	1	Cysteine--tRNA ligase, cytoplasmic (EC 6.1.1.16) (Cysteinyl-tRNA synthetase) (CysRS)
P42574	P42574	CASP3	CASP3	NSCLC	1.87101	0.00305295	Tissue	Label-free	Li-2014-Nature-Tumor #16	1	Caspase-3 (CASP-3) (EC 3.4.22.56) (Apopain) (Cysteine protease CPP32) (CPP-32) (Protein Yama) (SREBP cleavage activity 1) (SCA-1) [Cleaved into: Caspase-3 subunit p17; Caspase-3 subunit p12]
P55212	P55212	CASP6	CASP6	NSCLC	1.79141	0.0112059	Tissue	Label-free	Li-2014-Nature-Tumor #16	1	Caspase-6 (CASP-6) (EC 3.4.22.59) (Apoptotic protease Mch-2) [Cleaved into: Caspase-6 subunit p18; Caspase-6 subunit p11]
Q14790	Q14790	CASP8	CASP8	NSCLC	1.73189	0.000295456	Tissue	Label-free	Li-2014-Nature-Tumor #16	1	Caspase-8 (CASP-8) (EC 3.4.22.61) (Apoptotic cysteine protease) (Apoptotic protease Mch-5) (CAP4) (FADD-homologous ICE/ced-3-like protease) (FADD-like ICE) (FLICE) (ICE-like apoptotic protease 5) (MORT1-associated ced-3 homolog) (MACH) [Cleaved into: Caspase-8 subunit p18; Caspase-8 subunit p10]
P04040	P04040	CAT	CAT	NSCLC	-2.67245	2.47e-05	Tissue	Label-free	Li-2014-Nature-Tumor #16	1	Catalase (EC 1.11.1.6)
Q03135	Q03135	CAV1	CAV1	NSCLC	-5.11583	1.54e-06	Tissue	Label-free	Li-2014-Nature-Tumor #16	1	Caveolin-1
P08185	P08185	SERPINA6	SERPINA6	NSCLC	-1.93077	0.00212189	Tissue	Label-free	Li-2014-Nature-Tumor #16	1	Corticosteroid-binding globulin (CBG) (Serpin A6) (Transcortin)
P50454	P50454	SERPINH1	SERPINH1	NSCLC	2.41678	6.06e-05	Tissue	Label-free	Li-2014-Nature-Tumor #16	1	Serpin H1 (47 kDa heat shock protein) (Arsenic-transactivated protein 3) (AsTP3) (Cell proliferation-inducing gene 14 protein) (Collagen-binding protein) (Colligin) (Rheumatoid arthritis-related antigen RA-A47)
O75828	O75828	CBR3	CBR3	NSCLC	1.38607	0.0153934	Tissue	Label-free	Li-2014-Nature-Tumor #16	1	Carbonyl reductase [NADPH] 3 (EC 1.1.1.184) (NADPH-dependent carbonyl reductase 3) (Short chain dehydrogenase/reductase family 21C member 2)
P40227	P40227	CCT6A	CCT6A	NSCLC	1.18741	0.000460782	Tissue	Label-free	Li-2014-Nature-Tumor #16	1	T-complex protein 1 subunit zeta (TCP-1-zeta) (Acute morphine dependence-related protein 2) (CCT-zeta-1) (HTR3) (Tcp20)
O43866	O43866	CD5L	CD5L	NSCLC	-2.67785	0.000692418	Tissue	Label-free	Li-2014-Nature-Tumor #16	1	CD5 antigen-like (Apoptosis inhibitor expressed by macrophages) (hAIM) (CT-2) (IgM-associated peptide) (SP-alpha)
P21926	P21926	CD9	CD9	NSCLC	-1.23671	0.00839725	Tissue	Label-free	Li-2014-Nature-Tumor #16	1	CD9 antigen (5H9 antigen) (Cell growth-inhibiting gene 2 protein) (Leukocyte antigen MIC3) (Motility-related protein) (MRP-1) (Tetraspanin-29) (Tspan-29) (p24) (CD antigen CD9)
P16671	P16671	CD36	CD36	NSCLC	-3.27668	4.96e-05	Tissue	Label-free	Li-2014-Nature-Tumor #16	1	Platelet glycoprotein 4 (Fatty acid translocase) (FAT) (Glycoprotein IIIb) (GPIIIB) (Leukocyte differentiation antigen CD36) (PAS IV) (PAS-4) (Platelet collagen receptor) (Platelet glycoprotein IV) (GPIV) (Thrombospondin receptor) (CD antigen CD36)
P49961	P49961	ENTPD1	ENTPD1	NSCLC	-1.65081	0.00741044	Tissue	Label-free	Li-2014-Nature-Tumor #16	1	Ectonucleoside triphosphate diphosphohydrolase 1 (NTPDase 1) (EC 3.6.1.5) (Ecto-ATP diphosphohydrolase 1) (Ecto-ATPDase 1) (Ecto-ATPase 1) (Ecto-apyrase) (Lymphoid cell activation antigen) (CD antigen CD39)
P13987	P13987	CD59	CD59	NSCLC	-1.21995	0.0152336	Tissue	Label-free	Li-2014-Nature-Tumor #16	1	CD59 glycoprotein (1F5 antigen) (20 kDa homologous restriction factor) (HRF-20) (HRF20) (MAC-inhibitory protein) (MAC-IP) (MEM43 antigen) (Membrane attack complex inhibition factor) (MACIF) (Membrane inhibitor of reactive lysis) (MIRL) (Protectin) (CD antigen CD59)
P60033	P60033	CD81	CD81	NSCLC	-1.65192	8.37e-05	Tissue	Label-free	Li-2014-Nature-Tumor #16	1	CD81 antigen (26 kDa cell surface protein TAPA-1) (Target of the antiproliferative antibody 1) (Tetraspanin-28) (Tspan-28) (CD antigen CD81)
P48960	P48960	CD97	CD97	NSCLC	1.47577	0.0187422	Tissue	Label-free	Li-2014-Nature-Tumor #16	1	CD97 antigen (Leukocyte antigen CD97) (CD antigen CD97) [Cleaved into: CD97 antigen subunit alpha; CD97 antigen subunit beta]
P32320	P32320	CDA	CDA	NSCLC	2.76838	0.0048509	Tissue	Label-free	Li-2014-Nature-Tumor #16	1	Cytidine deaminase (EC 3.5.4.5) (Cytidine aminohydrolase)
P06493	P06493	CDK1	CDK1	NSCLC	1.74022	0.00207559	Tissue	Label-free	Li-2014-Nature-Tumor #16	1	Cyclin-dependent kinase 1 (CDK1) (EC 2.7.11.22) (EC 2.7.11.23) (Cell division control protein 2 homolog) (Cell division protein kinase 1) (p34 protein kinase)
P21127	P21127	CDK11B	CDK11B	NSCLC	2.85056	0.000127919	Tissue	Label-free	Li-2014-Nature-Tumor #16	1	Cyclin-dependent kinase 11B (EC 2.7.11.22) (Cell division cycle 2-like protein kinase 1) (CLK-1) (Cell division protein kinase 11B) (Galactosyltransferase-associated protein kinase p58/GTA) (PITSLRE serine/threonine-protein kinase CDC2L1) (p58 CLK-1)
P22223	P22223	CDH3	CDH3	NSCLC	1.719	0.0140303	Tissue	Label-free	Li-2014-Nature-Tumor #16	1	Cadherin-3 (Placental cadherin) (P-cadherin)
P55290	P55290	CDH13	CDH13	NSCLC	-3.75812	6.62e-05	Tissue	Label-free	Li-2014-Nature-Tumor #16	1	Cadherin-13 (Heart cadherin) (H-cadherin) (P105) (Truncated cadherin) (T-cad) (T-cadherin)
P06731	P06731	CEACAM5	CEACAM5	NSCLC	2.42068	0.0183835	Tissue	Label-free	Li-2014-Nature-Tumor #16	1	Carcinoembryonic antigen-related cell adhesion molecule 5 (Carcinoembryonic antigen) (CEA) (Meconium antigen 100) (CD antigen CD66e)
P23141	P23141	CES1	CES1	NSCLC	-4.69347	8.4e-05	Tissue	Label-free	Li-2014-Nature-Tumor #16	1	Liver carboxylesterase 1 (Acyl-coenzyme A:cholesterol acyltransferase) (ACAT) (Brain carboxylesterase hBr1) (Carboxylesterase 1) (CE-1) (hCE-1) (EC 3.1.1.1) (Cocaine carboxylesterase) (Egasyn) (HMSE) (Methylumbelliferyl-acetate deacetylase 1) (EC 3.1.1.56) (Monocyte/macrophage serine esterase) (Retinyl ester hydrolase) (REH) (Serine esterase 1) (Triacylglycerol hydrolase) (TGH)
Q9Y281	Q9Y281	CFL2	CFL2	NSCLC	-1.34045	0.00496843	Tissue	Label-free	Li-2014-Nature-Tumor #16	1	Cofilin-2 (Cofilin, muscle isoform)
P18754	P18754	RCC1	RCC1	NSCLC	2.26075	0.00195316	Tissue	Label-free	Li-2014-Nature-Tumor #16	1	Regulator of chromosome condensation (Cell cycle regulatory protein) (Chromosome condensation protein 1)
Q14839	Q14839	CHD4	CHD4	NSCLC	2.55569	0.000882088	Tissue	Label-free	Li-2014-Nature-Tumor #16	1	Chromodomain-helicase-DNA-binding protein 4 (CHD-4) (EC 3.6.4.12) (ATP-dependent helicase CHD4) (Mi-2 autoantigen 218 kDa protein) (Mi2-beta)
P12277	P12277	CKB	CKB	NSCLC	-3.47594	0.00225274	Tissue	Label-free	Li-2014-Nature-Tumor #16	1	Creatine kinase B-type (EC 2.7.3.2) (B-CK) (Creatine kinase B chain)
P12532	P12532	CKMT1A	CKMT1A	NSCLC	3.96231	0.000957078	Tissue	Label-free	Li-2014-Nature-Tumor #16	1	Creatine kinase U-type, mitochondrial (EC 2.7.3.2) (Acidic-type mitochondrial creatine kinase) (Mia-CK) (Ubiquitous mitochondrial creatine kinase) (U-MtCK)
P61024	P61024	CKS1B	CKS1B	NSCLC	1.82214	0.000256697	Tissue	Label-free	Li-2014-Nature-Tumor #16	1	Cyclin-dependent kinases regulatory subunit 1 (CKS-1)
P61966	P61966	AP1S1	AP1S1	NSCLC	1.43837	0.00065912	Tissue	Label-free	Li-2014-Nature-Tumor #16	1	AP-1 complex subunit sigma-1A (Adaptor protein complex AP-1 subunit sigma-1A) (Adaptor-related protein complex 1 subunit sigma-1A) (Clathrin assembly protein complex 1 sigma-1A small chain) (Clathrin coat assembly protein AP19) (Golgi adaptor HA1/AP1 adaptin sigma-1A subunit) (HA1 19 kDa subunit) (Sigma 1a subunit of AP-1 clathrin) (Sigma-adaptin 1A) (Sigma1A-adaptin)
P10909	P10909	CLU	CLU	NSCLC	-2.17615	0.00411194	Tissue	Label-free	Li-2014-Nature-Tumor #16	1	Clusterin (Aging-associated gene 4 protein) (Apolipoprotein J) (Apo-J) (Complement cytolysis inhibitor) (CLI) (Complement-associated protein SP-40,40) (Ku70-binding protein 1) (NA1/NA2) (Testosterone-repressed prostate message 2) (TRPM-2) [Cleaved into: Clusterin beta chain (ApoJalpha) (Complement cytolysis inhibitor a chain); Clusterin alpha chain (ApoJbeta) (Complement cytolysis inhibitor b cha…
O15247	O15247	CLIC2	CLIC2	NSCLC	-3.17499	3.6e-05	Tissue	Label-free	Li-2014-Nature-Tumor #16	1	Chloride intracellular channel protein 2 (XAP121)
O14773	O14773	TPP1	TPP1	NSCLC	-1.17262	0.0164357	Tissue	Label-free	Li-2014-Nature-Tumor #16	1	Tripeptidyl-peptidase 1 (TPP-1) (EC 3.4.14.9) (Cell growth-inhibiting gene 1 protein) (Lysosomal pepstatin-insensitive protease) (LPIC) (Tripeptidyl aminopeptidase) (Tripeptidyl-peptidase I) (TPP-I)
P54105	P54105	CLNS1A	CLNS1A	NSCLC	2.01703	0.00283406	Tissue	Label-free	Li-2014-Nature-Tumor #16	1	Methylosome subunit pICln (Chloride channel, nucleotide sensitive 1A) (Chloride conductance regulatory protein ICln) (I(Cln)) (Chloride ion current inducer protein) (ClCI) (Reticulocyte pICln)
P23946	P23946	CMA1	CMA1	NSCLC	-3.43224	0.00294647	Tissue	Label-free	Li-2014-Nature-Tumor #16	1	Chymase (EC 3.4.21.39) (Alpha-chymase) (Mast cell protease I)
P51911	P51911	CNN1	CNN1	NSCLC	-3.28335	0.00484834	Tissue	Label-free	Li-2014-Nature-Tumor #16	1	Calponin-1 (Basic calponin) (Calponin H1, smooth muscle)
P02461	P02461	COL3A1	COL3A1	NSCLC	2.48808	0.0100039	Tissue	Label-free	Li-2014-Nature-Tumor #16	1	Collagen alpha-1(III) chain
P02462	P02462	COL4A1	COL4A1	NSCLC	-3.4346	1.96e-05	Tissue	Label-free	Li-2014-Nature-Tumor #16	1	Collagen alpha-1(IV) chain [Cleaved into: Arresten]
P08572	P08572	COL4A2	COL4A2	NSCLC	-2.80624	3.6e-05	Tissue	Label-free	Li-2014-Nature-Tumor #16	1	Collagen alpha-2(IV) chain [Cleaved into: Canstatin]
Q01955	Q01955	COL4A3	COL4A3	NSCLC	-4.23161	3.71e-05	Tissue	Label-free	Li-2014-Nature-Tumor #16	1	Collagen alpha-3(IV) chain (Goodpasture antigen) [Cleaved into: Tumstatin]
P53420	P53420	COL4A4	COL4A4	NSCLC	-3.35629	0.000556544	Tissue	Label-free	Li-2014-Nature-Tumor #16	1	Collagen alpha-4(IV) chain
P29400	P29400	COL4A5	COL4A5	NSCLC	-2.79674	0.00109673	Tissue	Label-free	Li-2014-Nature-Tumor #16	1	Collagen alpha-5(IV) chain
P20908	P20908	COL5A1	COL5A1	NSCLC	2.80595	0.0053675	Tissue	Label-free	Li-2014-Nature-Tumor #16	1	Collagen alpha-1(V) chain
P05997	P05997	COL5A2	COL5A2	NSCLC	2.31913	0.005622	Tissue	Label-free	Li-2014-Nature-Tumor #16	1	Collagen alpha-2(V) chain
P12109	P12109	COL6A1	COL6A1	NSCLC	-1.99182	0.000872588	Tissue	Label-free	Li-2014-Nature-Tumor #16	1	Collagen alpha-1(VI) chain
P12110	P12110	COL6A2	COL6A2	NSCLC	-1.97682	0.000675598	Tissue	Label-free	Li-2014-Nature-Tumor #16	1	Collagen alpha-2(VI) chain
P12111	P12111	COL6A3	COL6A3	NSCLC	-1.51045	0.00601789	Tissue	Label-free	Li-2014-Nature-Tumor #16	1	Collagen alpha-3(VI) chain
P12107	P12107	COL11A1	COL11A1	NSCLC	1.65471	0.0214348	Tissue	Label-free	Li-2014-Nature-Tumor #16	1	Collagen alpha-1(XI) chain
P00450	P00450	CP	CP	NSCLC	-1.5149	0.00484833	Tissue	Label-free	Li-2014-Nature-Tumor #16	1	Ceruloplasmin (EC 1.16.3.1) (Ferroxidase)
P15088	P15088	CPA3	CPA3	NSCLC	-2.66313	0.0321088	Tissue	Label-free	Li-2014-Nature-Tumor #16	1	Mast cell carboxypeptidase A (MC-CPA) (EC 3.4.17.1) (Carboxypeptidase A3)
P22792	P22792	CPN2	CPN2	NSCLC	-1.41901	0.0122613	Tissue	Label-free	Li-2014-Nature-Tumor #16	1	Carboxypeptidase N subunit 2 (Carboxypeptidase N 83 kDa chain) (Carboxypeptidase N large subunit) (Carboxypeptidase N polypeptide 2) (Carboxypeptidase N regulatory subunit)
P36551	P36551	CPOX	CPOX	NSCLC	1.93452	7.66e-05	Tissue	Label-free	Li-2014-Nature-Tumor #16	1	Oxygen-dependent coproporphyrinogen-III oxidase, mitochondrial (COX) (Coprogen oxidase) (Coproporphyrinogenase) (EC 1.3.3.3)
P29762	P29762	CRABP1	CRABP1	NSCLC	3.31551	0.0336196	Tissue	Label-free	Li-2014-Nature-Tumor #16	1	Cellular retinoic acid-binding protein 1 (Cellular retinoic acid-binding protein I) (CRABP-I)
P29373	P29373	CRABP2	CRABP2	NSCLC	3.34825	0.00159227	Tissue	Label-free	Li-2014-Nature-Tumor #16	1	Cellular retinoic acid-binding protein 2 (Cellular retinoic acid-binding protein II) (CRABP-II)
P50238	P50238	CRIP1	CRIP1	NSCLC	-2.33746	0.0234438	Tissue	Label-free	Li-2014-Nature-Tumor #16	1	Cysteine-rich protein 1 (CRP-1) (Cysteine-rich heart protein) (CRHP) (hCRHP) (Cysteine-rich intestinal protein) (CRIP)
P52943	P52943	CRIP2	CRIP2	NSCLC	-2.00223	0.00205697	Tissue	Label-free	Li-2014-Nature-Tumor #16	1	Cysteine-rich protein 2 (CRP-2) (Protein ESP1)
P46109	P46109	CRKL	CRKL	NSCLC	2.70703	2.61e-05	Tissue	Label-free	Li-2014-Nature-Tumor #16	1	Crk-like protein
P02511	P02511	CRYAB	CRYAB	NSCLC	-2.70511	0.000908318	Tissue	Label-free	Li-2014-Nature-Tumor #16	1	Alpha-crystallin B chain (Alpha(B)-crystallin) (Heat shock protein beta-5) (HspB5) (Renal carcinoma antigen NY-REN-27) (Rosenthal fiber component)
P55060	P55060	CSE1L	CSE1L	NSCLC	2.23878	0.000534712	Tissue	Label-free	Li-2014-Nature-Tumor #16	1	Exportin-2 (Exp2) (Cellular apoptosis susceptibility protein) (Chromosome segregation 1-like protein) (Importin-alpha re-exporter)
P41240	P41240	CSK	CSK	NSCLC	1.49899	0.0031856	Tissue	Label-free	Li-2014-Nature-Tumor #16	1	Tyrosine-protein kinase CSK (EC 2.7.10.2) (C-Src kinase) (Protein-tyrosine kinase CYL)
P48729	P48729	CSNK1A1	CSNK1A1	NSCLC	1.57693	0.0475282	Tissue	Label-free	Li-2014-Nature-Tumor #16	1	Casein kinase I isoform alpha (CKI-alpha) (EC 2.7.11.1) (CK1)
P67870	P67870	CSNK2B	CSNK2B	NSCLC	1.10523	0.000882088	Tissue	Label-free	Li-2014-Nature-Tumor #16	1	Casein kinase II subunit beta (CK II beta) (Phosvitin) (Protein G5a)
P13611	P13611	VCAN	VCAN	NSCLC	2.31462	0.0112247	Tissue	Label-free	Li-2014-Nature-Tumor #16	1	Versican core protein (Chondroitin sulfate proteoglycan core protein 2) (Chondroitin sulfate proteoglycan 2) (Glial hyaluronate-binding protein) (GHAP) (Large fibroblast proteoglycan) (PG-M)
P21291	P21291	CSRP1	CSRP1	NSCLC	-1.94959	0.000809311	Tissue	Label-free	Li-2014-Nature-Tumor #16	1	Cysteine and glycine-rich protein 1 (Cysteine-rich protein 1) (CRP) (CRP1) (Epididymis luminal protein 141) (HEL-141)
Q16527	Q16527	CSRP2	CSRP2	NSCLC	-1.61789	0.00359379	Tissue	Label-free	Li-2014-Nature-Tumor #16	1	Cysteine and glycine-rich protein 2 (Cysteine-rich protein 2) (CRP2) (LIM domain only protein 5) (LMO-5) (Smooth muscle cell LIM protein) (SmLIM)
Q9UBX3	Q9UBX3	SLC25A10	SLC25A10	NSCLC	1.98785	0.00470208	Tissue	Label-free	Li-2014-Nature-Tumor #16	1	Mitochondrial dicarboxylate carrier (Solute carrier family 25 member 10)
Q05048	Q05048	CSTF1	CSTF1	NSCLC	2.74991	6.56e-06	Tissue	Label-free	Li-2014-Nature-Tumor #16	1	Cleavage stimulation factor subunit 1 (CF-1 50 kDa subunit) (Cleavage stimulation factor 50 kDa subunit) (CSTF 50 kDa subunit) (CstF-50)
P33240	P33240	CSTF2	CSTF2	NSCLC	1.48991	0.0117462	Tissue	Label-free	Li-2014-Nature-Tumor #16	1	Cleavage stimulation factor subunit 2 (CF-1 64 kDa subunit) (Cleavage stimulation factor 64 kDa subunit) (CSTF 64 kDa subunit) (CstF-64)
Q12996	Q12996	CSTF3	CSTF3	NSCLC	2.30057	0.00157865	Tissue	Label-free	Li-2014-Nature-Tumor #16	1	Cleavage stimulation factor subunit 3 (CF-1 77 kDa subunit) (Cleavage stimulation factor 77 kDa subunit) (CSTF 77 kDa subunit) (CstF-77)
P56545	P56545	CTBP2	CTBP2	NSCLC	2.03199	0.000908318	Tissue	Label-free	Li-2014-Nature-Tumor #16	1	C-terminal-binding protein 2 (CtBP2)
P17812	P17812	CTPS	CTPS	NSCLC	4.08608	4.43e-05	Tissue	Label-free	Li-2014-Nature-Tumor #16	1	CTP synthase 1 (EC 6.3.4.2) (CTP synthetase 1) (UTP--ammonia ligase 1)
P07858	P07858	CTSB	CTSB	NSCLC	1.54701	0.0198076	Tissue	Label-free	Li-2014-Nature-Tumor #16	1	Cathepsin B (EC 3.4.22.1) (APP secretase) (APPS) (Cathepsin B1) [Cleaved into: Cathepsin B light chain; Cathepsin B heavy chain]
P09668	P09668	CTSH	CTSH	NSCLC	-2.42636	0.000537589	Tissue	Label-free	Li-2014-Nature-Tumor #16	1	Pro-cathepsin H [Cleaved into: Cathepsin H mini chain; Cathepsin H (EC 3.4.22.16); Cathepsin H heavy chain; Cathepsin H light chain]
P00167	P00167	CYB5A	CYB5A	NSCLC	-3.33694	0.000203242	Tissue	Label-free	Li-2014-Nature-Tumor #16	1	Cytochrome b5 (Microsomal cytochrome b5 type A) (MCB5)
Q02318	Q02318	CYP27A1	CYP27A1	NSCLC	-1.39358	0.0398632	Tissue	Label-free	Li-2014-Nature-Tumor #16	1	Sterol 26-hydroxylase, mitochondrial (EC 1.14.15.15) (5-beta-cholestane-3-alpha,7-alpha,12-alpha-triol 27-hydroxylase) (Cytochrome P-450C27/25) (Cytochrome P450 27) (Sterol 27-hydroxylase) (Vitamin D(3) 25-hydroxylase)
P61803	P61803	DAD1	DAD1	NSCLC	2.78496	0.000132393	Tissue	Label-free	Li-2014-Nature-Tumor #16	1	Dolichyl-diphosphooligosaccharide--protein glycosyltransferase subunit DAD1 (Oligosaccharyl transferase subunit DAD1) (EC 2.4.99.18) (Defender against cell death 1) (DAD-1)
P08174	P08174	CD55	CD55	NSCLC	-2.15619	0.00315746	Tissue	Label-free	Li-2014-Nature-Tumor #16	1	Complement decay-accelerating factor (CD antigen CD55)
P23743	P23743	DGKA	DGKA	NSCLC	1.20424	0.0107727	Tissue	Label-free	Li-2014-Nature-Tumor #16	1	Diacylglycerol kinase alpha (DAG kinase alpha) (EC 2.7.1.107) (80 kDa diacylglycerol kinase) (Diglyceride kinase alpha) (DGK-alpha)
P14868	P14868	DARS	DARS	NSCLC	1.27659	0.000207704	Tissue	Label-free	Li-2014-Nature-Tumor #16	1	Aspartate--tRNA ligase, cytoplasmic (EC 6.1.1.12) (Aspartyl-tRNA synthetase) (AspRS) (Cell proliferation-inducing gene 40 protein)
Q16643	Q16643	DBN1	DBN1	NSCLC	2.84047	0.000753076	Tissue	Label-free	Li-2014-Nature-Tumor #16	1	Drebrin (Developmentally-regulated brain protein)
P27707	P27707	DCK	DCK	NSCLC	1.4214	0.00214982	Tissue	Label-free	Li-2014-Nature-Tumor #16	1	Deoxycytidine kinase (dCK) (EC 2.7.1.74)
P07585	P07585	DCN	DCN	NSCLC	-1.6076	0.0220742	Tissue	Label-free	Li-2014-Nature-Tumor #16	1	Decorin (Bone proteoglycan II) (PG-S2) (PG40)
P32321	P32321	DCTD	DCTD	NSCLC	2.1777	0.00139901	Tissue	Label-free	Li-2014-Nature-Tumor #16	1	Deoxycytidylate deaminase (EC 3.5.4.12) (dCMP deaminase)
P12821	P12821	ACE	ACE	NSCLC	-2.75243	0.00432289	Tissue	Label-free	Li-2014-Nature-Tumor #16	1	Angiotensin-converting enzyme (ACE) (EC 3.2.1.-) (EC 3.4.15.1) (Dipeptidyl carboxypeptidase I) (Kininase II) (CD antigen CD143) [Cleaved into: Angiotensin-converting enzyme, soluble form]
Q04828	Q04828	AKR1C1	AKR1C1	NSCLC	-2.6681	0.027525	Tissue	Label-free	Li-2014-Nature-Tumor #16	1	Aldo-keto reductase family 1 member C1 (EC 1.1.1.-) (20-alpha-hydroxysteroid dehydrogenase) (20-alpha-HSD) (EC 1.1.1.149) (Chlordecone reductase homolog HAKRC) (Dihydrodiol dehydrogenase 1/2) (DD1/DD2) (High-affinity hepatic bile acid-binding protein) (HBAB) (Indanol dehydrogenase) (EC 1.1.1.112) (Trans-1,2-dihydrobenzene-1,2-diol dehydrogenase) (EC 1.3.1.20)
O00571	O00571	DDX3X	DDX3X	NSCLC	1.27122	0.000677398	Tissue	Label-free	Li-2014-Nature-Tumor #16	1	ATP-dependent RNA helicase DDX3X (EC 3.6.4.13) (DEAD box protein 3, X-chromosomal) (DEAD box, X isoform) (Helicase-like protein 2) (HLP2)
P17844	P17844	DDX5	DDX5	NSCLC	1.33176	0.000329693	Tissue	Label-free	Li-2014-Nature-Tumor #16	1	Probable ATP-dependent RNA helicase DDX5 (EC 3.6.4.13) (DEAD box protein 5) (RNA helicase p68)
P26196	P26196	DDX6	DDX6	NSCLC	1.49381	0.000710119	Tissue	Label-free	Li-2014-Nature-Tumor #16	1	Probable ATP-dependent RNA helicase DDX6 (EC 3.6.4.13) (ATP-dependent RNA helicase p54) (DEAD box protein 6) (Oncogene RCK)
Q08211	Q08211	DHX9	DHX9	NSCLC	1.37477	9.8e-05	Tissue	Label-free	Li-2014-Nature-Tumor #16	1	ATP-dependent RNA helicase A (RHA) (EC 3.6.4.13) (DEAH box protein 9) (Leukophysin) (LKP) (Nuclear DNA helicase II) (NDH II)
O43143	O43143	DHX15	DHX15	NSCLC	1.58219	0.00018902	Tissue	Label-free	Li-2014-Nature-Tumor #16	1	Pre-mRNA-splicing factor ATP-dependent RNA helicase DHX15 (EC 3.6.4.13) (ATP-dependent RNA helicase #46) (DEAH box protein 15)
P17661	P17661	DES	DES	NSCLC	-6.02355	4.66e-05	Tissue	Label-free	Li-2014-Nature-Tumor #16	1	Desmin
O60220	O60220	TIMM8A	TIMM8A	NSCLC	2.07707	0.00185791	Tissue	Label-free	Li-2014-Nature-Tumor #16	1	Mitochondrial import inner membrane translocase subunit Tim8 A (Deafness dystonia protein 1) (X-linked deafness dystonia protein)
O60610	O60610	DIAPH1	DIAPH1	NSCLC	1.32575	0.0285461	Tissue	Label-free	Li-2014-Nature-Tumor #16	1	Protein diaphanous homolog 1 (Diaphanous-related formin-1) (DRF1)
O60832	O60832	DKC1	DKC1	NSCLC	2.70185	0.00017017	Tissue	Label-free	Li-2014-Nature-Tumor #16	1	H/ACA ribonucleoprotein complex subunit 4 (EC 5.4.99.-) (CBF5 homolog) (Dyskerin) (Nopp140-associated protein of 57 kDa) (Nucleolar protein NAP57) (Nucleolar protein family A member 4) (snoRNP protein DKC1)
Q12959	Q12959	DLG1	DLG1	NSCLC	1.83402	0.000313452	Tissue	Label-free	Li-2014-Nature-Tumor #16	1	Disks large homolog 1 (Synapse-associated protein 97) (SAP-97) (SAP97) (hDlg)
Q9UGM3	Q9UGM3	DMBT1	DMBT1	NSCLC	-2.98494	0.005622	Tissue	Label-free	Li-2014-Nature-Tumor #16	1	Deleted in malignant brain tumors 1 protein (Glycoprotein 340) (Gp-340) (Hensin) (Salivary agglutinin) (SAG) (Surfactant pulmonary-associated D-binding protein)
Q07507	Q07507	DPT	DPT	NSCLC	-2.96265	0.000246782	Tissue	Label-free	Li-2014-Nature-Tumor #16	1	Dermatopontin (Tyrosine-rich acidic matrix protein) (TRAMP)
Q16555	Q16555	DPYSL2	DPYSL2	NSCLC	-2.3782	2.13e-05	Tissue	Label-free	Li-2014-Nature-Tumor #16	1	Dihydropyrimidinase-related protein 2 (DRP-2) (Collapsin response mediator protein 2) (CRMP-2) (N2A3) (Unc-33-like phosphoprotein 2) (ULIP-2)
Q01658	Q01658	DR1	DR1	NSCLC	2.21155	5.57e-05	Tissue	Label-free	Li-2014-Nature-Tumor #16	1	Protein Dr1 (Down-regulator of transcription 1) (Negative cofactor 2-beta) (NC2-beta) (TATA-binding protein-associated phosphoprotein)
Q02487	Q02487	DSC2	DSC2	NSCLC	1.19841	0.0222887	Tissue	Label-free	Li-2014-Nature-Tumor #16	1	Desmocollin-2 (Cadherin family member 2) (Desmocollin-3) (Desmosomal glycoprotein II) (Desmosomal glycoprotein III)
Q14126	Q14126	DSG2	DSG2	NSCLC	4.18515	8.58e-05	Tissue	Label-free	Li-2014-Nature-Tumor #16	1	Desmoglein-2 (Cadherin family member 5) (HDGC)
P15924	P15924	DSP	DSP	NSCLC	5.1816	0.000180201	Tissue	Label-free	Li-2014-Nature-Tumor #16	1	Desmoplakin (DP) (250/210 kDa paraneoplastic pemphigus antigen)
P23919	P23919	DTYMK	DTYMK	NSCLC	1.8056	0.0248274	Tissue	Label-free	Li-2014-Nature-Tumor #16	1	Thymidylate kinase (EC 2.7.4.9) (dTMP kinase)
P33316	P33316	DUT	DUT	NSCLC	1.16359	0.00315746	Tissue	Label-free	Li-2014-Nature-Tumor #16	1	Deoxyuridine 5'-triphosphate nucleotidohydrolase, mitochondrial (dUTPase) (EC 3.6.1.23) (dUTP pyrophosphatase)
P19971	P19971	TYMP	TYMP	NSCLC	1.66352	0.00523145	Tissue	Label-free	Li-2014-Nature-Tumor #16	1	NA
P68104	P68104	EEF1A1	EEF1A1	NSCLC	1.16084	0.00046891	Tissue	Label-free	Li-2014-Nature-Tumor #16	1	Elongation factor 1-alpha 1 (EF-1-alpha-1) (Elongation factor Tu) (EF-Tu) (Eukaryotic elongation factor 1 A-1) (eEF1A-1) (Leukocyte receptor cluster member 7)
Q05639	Q05639	EEF1A2	EEF1A2	NSCLC	2.29069	0.0377562	Tissue	Label-free	Li-2014-Nature-Tumor #16	1	Elongation factor 1-alpha 2 (EF-1-alpha-2) (Eukaryotic elongation factor 1 A-2) (eEF1A-2) (Statin-S1)
P29692	P29692	EEF1D	EEF1D	NSCLC	1.39485	9.8e-05	Tissue	Label-free	Li-2014-Nature-Tumor #16	1	Elongation factor 1-delta (EF-1-delta) (Antigen NY-CO-4)
P26641	P26641	EEF1G	EEF1G	NSCLC	1.26659	0.000243912	Tissue	Label-free	Li-2014-Nature-Tumor #16	1	Elongation factor 1-gamma (EF-1-gamma) (eEF-1B gamma)
P13639	P13639	EEF2	EEF2	NSCLC	1.36928	0.000171653	Tissue	Label-free	Li-2014-Nature-Tumor #16	1	Elongation factor 2 (EF-2)
P00533	P00533	EGFR	EGFR	NSCLC	2.31973	0.013144	Tissue	Label-free	Li-2014-Nature-Tumor #16	1	Epidermal growth factor receptor (EC 2.7.10.1) (Proto-oncogene c-ErbB-1) (Receptor tyrosine-protein kinase erbB-1)
Q08426	Q08426	EHHADH	EHHADH	NSCLC	1.67102	0.0402152	Tissue	Label-free	Li-2014-Nature-Tumor #16	1	Peroxisomal bifunctional enzyme (PBE) (PBFE) [Includes: Enoyl-CoA hydratase/3,2-trans-enoyl-CoA isomerase (EC 4.2.1.17) (EC 5.3.3.8); 3-hydroxyacyl-CoA dehydrogenase (EC 1.1.1.35)]
P47813	P47813	EIF1AX	EIF1AX	NSCLC	1.27474	0.00227429	Tissue	Label-free	Li-2014-Nature-Tumor #16	1	Eukaryotic translation initiation factor 1A, X-chromosomal (eIF-1A X isoform) (Eukaryotic translation initiation factor 4C) (eIF-4C)
P05198	P05198	EIF2S1	EIF2S1	NSCLC	2.27133	0.00200321	Tissue	Label-free	Li-2014-Nature-Tumor #16	1	Eukaryotic translation initiation factor 2 subunit 1 (Eukaryotic translation initiation factor 2 subunit alpha) (eIF-2-alpha) (eIF-2A) (eIF-2alpha)
P41091	P41091	EIF2S3	EIF2S3	NSCLC	1.38833	0.000519235	Tissue	Label-free	Li-2014-Nature-Tumor #16	1	Eukaryotic translation initiation factor 2 subunit 3 (Eukaryotic translation initiation factor 2 subunit gamma X) (eIF-2-gamma X) (eIF-2gX)
P60842	P60842	EIF4A1	EIF4A1	NSCLC	1.2809	0.000556544	Tissue	Label-free	Li-2014-Nature-Tumor #16	1	Eukaryotic initiation factor 4A-I (eIF-4A-I) (eIF4A-I) (EC 3.6.4.13) (ATP-dependent RNA helicase eIF4A-1)
P23588	P23588	EIF4B	EIF4B	NSCLC	1.51894	0.0075916	Tissue	Label-free	Li-2014-Nature-Tumor #16	1	Eukaryotic translation initiation factor 4B (eIF-4B)
P06730	P06730	EIF4E	EIF4E	NSCLC	1.49521	0.00248993	Tissue	Label-free	Li-2014-Nature-Tumor #16	1	Eukaryotic translation initiation factor 4E (eIF-4E) (eIF4E) (eIF-4F 25 kDa subunit) (mRNA cap-binding protein)
Q13541	Q13541	EIF4EBP1	EIF4EBP1	NSCLC	1.31547	0.0113973	Tissue	Label-free	Li-2014-Nature-Tumor #16	1	Eukaryotic translation initiation factor 4E-binding protein 1 (4E-BP1) (eIF4E-binding protein 1) (Phosphorylated heat- and acid-stable protein regulated by insulin 1) (PHAS-I)
Q04637	Q04637	EIF4G1	EIF4G1	NSCLC	1.61826	0.000140433	Tissue	Label-free	Li-2014-Nature-Tumor #16	1	Eukaryotic translation initiation factor 4 gamma 1 (eIF-4-gamma 1) (eIF-4G 1) (eIF-4G1) (p220)
P78344	P78344	EIF4G2	EIF4G2	NSCLC	2.23835	0.00196484	Tissue	Label-free	Li-2014-Nature-Tumor #16	1	Eukaryotic translation initiation factor 4 gamma 2 (eIF-4-gamma 2) (eIF-4G 2) (eIF4G 2) (Death-associated protein 5) (DAP-5) (p97)
P55010	P55010	EIF5	EIF5	NSCLC	1.53756	0.000147233	Tissue	Label-free	Li-2014-Nature-Tumor #16	1	Eukaryotic translation initiation factor 5 (eIF-5)
Q15717	Q15717	ELAVL1	ELAVL1	NSCLC	1.13082	0.000560286	Tissue	Label-free	Li-2014-Nature-Tumor #16	1	ELAV-like protein 1 (Hu-antigen R) (HuR)
P15502	P15502	ELN	ELN	NSCLC	-4.47328	5.14e-06	Tissue	Label-free	Li-2014-Nature-Tumor #16	1	Elastin (Tropoelastin)
P06733	P06733	ENO1	ENO1	NSCLC	1.45232	0.000142839	Tissue	Label-free	Li-2014-Nature-Tumor #16	1	Alpha-enolase (EC 4.2.1.11) (2-phospho-D-glycerate hydro-lyase) (C-myc promoter-binding protein) (Enolase 1) (MBP-1) (MPB-1) (Non-neural enolase) (NNE) (Phosphopyruvate hydratase) (Plasminogen-binding protein)
O43768	O43768	ENSA	ENSA	NSCLC	1.79677	0.00359379	Tissue	Label-free	Li-2014-Nature-Tumor #16	1	Alpha-endosulfine (ARPP-19e)
P11171	P11171	EPB41	EPB41	NSCLC	-3.37291	8.67e-05	Tissue	Label-free	Li-2014-Nature-Tumor #16	1	Protein 4.1 (P4.1) (4.1R) (Band 4.1) (EPB4.1)
O43491	O43491	EPB41L2	EPB41L2	NSCLC	-1.83503	0.0024634	Tissue	Label-free	Li-2014-Nature-Tumor #16	1	Band 4.1-like protein 2 (Generally expressed protein 4.1) (4.1G)
P16452	P16452	EPB42	EPB42	NSCLC	-4.03173	2.17e-05	Tissue	Label-free	Li-2014-Nature-Tumor #16	1	Erythrocyte membrane protein band 4.2 (Erythrocyte protein 4.2) (P4.2)
P07099	P07099	EPHX1	EPHX1	NSCLC	-1.1837	0.00630775	Tissue	Label-free	Li-2014-Nature-Tumor #16	1	Epoxide hydrolase 1 (EC 3.3.2.9) (Epoxide hydratase) (Microsomal epoxide hydrolase)
P07814	P07814	EPRS	EPRS	NSCLC	1.37824	0.000318061	Tissue	Label-free	Li-2014-Nature-Tumor #16	1	Bifunctional glutamate/proline--tRNA ligase (Bifunctional aminoacyl-tRNA synthetase) (Cell proliferation-inducing gene 32 protein) (Glutamatyl-prolyl-tRNA synthetase) [Includes: Glutamate--tRNA ligase (EC 6.1.1.17) (Glutamyl-tRNA synthetase) (GluRS); Proline--tRNA ligase (EC 6.1.1.15) (Prolyl-tRNA synthetase)]
P84090	P84090	ERH	ERH	NSCLC	1.18476	0.000588735	Tissue	Label-free	Li-2014-Nature-Tumor #16	1	Enhancer of rudimentary homolog
P22087	P22087	FBL	FBL	NSCLC	1.72009	0.000590188	Tissue	Label-free	Li-2014-Nature-Tumor #16	1	rRNA 2'-O-methyltransferase fibrillarin (EC 2.1.1.-) (34 kDa nucleolar scleroderma antigen) (Histone-glutamine methyltransferase)
P62495	P62495	ETF1	ETF1	NSCLC	1.77325	0.0015039	Tissue	Label-free	Li-2014-Nature-Tumor #16	1	Eukaryotic peptide chain release factor subunit 1 (Eukaryotic release factor 1) (eRF1) (Protein Cl1) (TB3-1)
Q92817	Q92817	EVPL	EVPL	NSCLC	-3.23423	0.000944199	Tissue	Label-free	Li-2014-Nature-Tumor #16	1	Envoplakin (210 kDa cornified envelope precursor protein) (210 kDa paraneoplastic pemphigus antigen) (p210)
Q01844	Q01844	EWSR1	EWSR1	NSCLC	1.39638	0.0022126	Tissue	Label-free	Li-2014-Nature-Tumor #16	1	RNA-binding protein EWS (EWS oncogene) (Ewing sarcoma breakpoint region 1 protein)
P00734	P00734	F2	F2	NSCLC	-1.61447	0.00562369	Tissue	Label-free	Li-2014-Nature-Tumor #16	1	Prothrombin (EC 3.4.21.5) (Coagulation factor II) [Cleaved into: Activation peptide fragment 1; Activation peptide fragment 2; Thrombin light chain; Thrombin heavy chain]
P00740	P00740	F9	F9	NSCLC	-1.48701	0.0420344	Tissue	Label-free	Li-2014-Nature-Tumor #16	1	Coagulation factor IX (EC 3.4.21.22) (Christmas factor) (Plasma thromboplastin component) (PTC) [Cleaved into: Coagulation factor IXa light chain; Coagulation factor IXa heavy chain]
P00748	P00748	F12	F12	NSCLC	-1.70539	0.00855696	Tissue	Label-free	Li-2014-Nature-Tumor #16	1	Coagulation factor XII (EC 3.4.21.38) (Hageman factor) (HAF) [Cleaved into: Coagulation factor XIIa heavy chain; Beta-factor XIIa part 1; Coagulation factor XIIa light chain (Beta-factor XIIa part 2)]
P15090	P15090	FABP4	FABP4	NSCLC	-3.84479	2.62e-05	Tissue	Label-free	Li-2014-Nature-Tumor #16	1	Fatty acid-binding protein, adipocyte (Adipocyte lipid-binding protein) (ALBP) (Adipocyte-type fatty acid-binding protein) (A-FABP) (AFABP) (Fatty acid-binding protein 4)
P05413	P05413	FABP3	FABP3	NSCLC	-1.59615	0.0396575	Tissue	Label-free	Li-2014-Nature-Tumor #16	1	Fatty acid-binding protein, heart (Fatty acid-binding protein 3) (Heart-type fatty acid-binding protein) (H-FABP) (Mammary-derived growth inhibitor) (MDGI) (Muscle fatty acid-binding protein) (M-FABP)
O95573	O95573	ACSL3	ACSL3	NSCLC	1.26429	0.0105039	Tissue	Label-free	Li-2014-Nature-Tumor #16	1	Long-chain-fatty-acid--CoA ligase 3 (EC 6.2.1.3) (Long-chain acyl-CoA synthetase 3) (LACS 3)
Q12884	Q12884	FAP	FAP	NSCLC	2.22986	0.00380388	Tissue	Label-free	Li-2014-Nature-Tumor #16	1	Prolyl endopeptidase FAP (EC 3.4.21.26) (170 kDa melanoma membrane-bound gelatinase) (Dipeptidyl peptidase FAP) (EC 3.4.14.5) (Fibroblast activation protein alpha) (FAPalpha) (Gelatine degradation protease FAP) (EC 3.4.21.-) (Integral membrane serine protease) (Post-proline cleaving enzyme) (Serine integral membrane protease) (SIMP) (Surface-expressed protease) (Seprase) [Cleaved into: Antiplasmi…
P35555	P35555	FBN1	FBN1	NSCLC	-2.25148	0.00167842	Tissue	Label-free	Li-2014-Nature-Tumor #16	1	Fibrillin-1 [Cleaved into: Asprosin]
Q12805	Q12805	EFEMP1	EFEMP1	NSCLC	-1.38261	0.0242631	Tissue	Label-free	Li-2014-Nature-Tumor #16	1	EGF-containing fibulin-like extracellular matrix protein 1 (Extracellular protein S1-5) (Fibrillin-like protein) (Fibulin-3) (FIBL-3)
P09467	P09467	FBP1	FBP1	NSCLC	-2.47316	0.000932063	Tissue	Label-free	Li-2014-Nature-Tumor #16	1	Fructose-1,6-bisphosphatase 1 (FBPase 1) (EC 3.1.3.11) (D-fructose-1,6-bisphosphate 1-phosphohydrolase 1) (Liver FBPase)
P22570	P22570	FDXR	FDXR	NSCLC	1.29208	0.0364822	Tissue	Label-free	Li-2014-Nature-Tumor #16	1	NADPH:adrenodoxin oxidoreductase, mitochondrial (AR) (Adrenodoxin reductase) (EC 1.18.1.6) (Ferredoxin--NADP(+) reductase) (Ferredoxin reductase)
P22830	P22830	FECH	FECH	NSCLC	1.5431	0.011938	Tissue	Label-free	Li-2014-Nature-Tumor #16	1	Ferrochelatase, mitochondrial (EC 4.99.1.1) (Heme synthase) (Protoheme ferro-lyase)
P39748	P39748	FEN1	FEN1	NSCLC	3.49602	5.53e-06	Tissue	Label-free	Li-2014-Nature-Tumor #16	1	Flap endonuclease 1 (FEN-1) (EC 3.1.-.-) (DNase IV) (Flap structure-specific endonuclease 1) (Maturation factor 1) (MF1) (hFEN-1)
P02671	P02671	FGA	FGA	NSCLC	-1.66388	0.00625281	Tissue	Label-free	Li-2014-Nature-Tumor #16	1	Fibrinogen alpha chain [Cleaved into: Fibrinopeptide A; Fibrinogen alpha chain]
P02675	P02675	FGB	FGB	NSCLC	-1.22014	0.0345727	Tissue	Label-free	Li-2014-Nature-Tumor #16	1	Fibrinogen beta chain [Cleaved into: Fibrinopeptide B; Fibrinogen beta chain]
Q13642	Q13642	FHL1	FHL1	NSCLC	-5.43602	1.43e-05	Tissue	Label-free	Li-2014-Nature-Tumor #16	1	Four and a half LIM domains protein 1 (FHL-1) (Skeletal muscle LIM-protein 1) (SLIM) (SLIM-1)
Q14192	Q14192	FHL2	FHL2	NSCLC	2.42159	0.00969249	Tissue	Label-free	Li-2014-Nature-Tumor #16	1	Four and a half LIM domains protein 2 (FHL-2) (LIM domain protein DRAL) (Skeletal muscle LIM-protein 3) (SLIM-3)
Q13643	Q13643	FHL3	FHL3	NSCLC	1.85693	0.00426644	Tissue	Label-free	Li-2014-Nature-Tumor #16	1	Four and a half LIM domains protein 3 (FHL-3) (Skeletal muscle LIM-protein 2) (SLIM-2)
P26885	P26885	FKBP2	FKBP2	NSCLC	1.53246	0.0488114	Tissue	Label-free	Li-2014-Nature-Tumor #16	1	Peptidyl-prolyl cis-trans isomerase FKBP2 (PPIase FKBP2) (EC 5.2.1.8) (13 kDa FK506-binding protein) (13 kDa FKBP) (FKBP-13) (FK506-binding protein 2) (FKBP-2) (Immunophilin FKBP13) (Rotamase)
Q00688	Q00688	FKBP3	FKBP3	NSCLC	1.57765	0.000691729	Tissue	Label-free	Li-2014-Nature-Tumor #16	1	Peptidyl-prolyl cis-trans isomerase FKBP3 (PPIase FKBP3) (EC 5.2.1.8) (25 kDa FK506-binding protein) (25 kDa FKBP) (FKBP-25) (FK506-binding protein 3) (FKBP-3) (Immunophilin FKBP25) (Rapamycin-selective 25 kDa immunophilin) (Rotamase)
Q02790	Q02790	FKBP4	FKBP4	NSCLC	3.17365	2.61e-05	Tissue	Label-free	Li-2014-Nature-Tumor #16	1	Peptidyl-prolyl cis-trans isomerase FKBP4 (PPIase FKBP4) (EC 5.2.1.8) (51 kDa FK506-binding protein) (FKBP51) (52 kDa FK506-binding protein) (52 kDa FKBP) (FKBP-52) (59 kDa immunophilin) (p59) (FK506-binding protein 4) (FKBP-4) (FKBP59) (HSP-binding immunophilin) (HBI) (Immunophilin FKBP52) (Rotamase) [Cleaved into: Peptidyl-prolyl cis-trans isomerase FKBP4, N-terminally processed]
P15328	P15328	FOLR1	FOLR1	NSCLC	-3.79362	0.000243912	Tissue	Label-free	Li-2014-Nature-Tumor #16	1	Folate receptor alpha (FR-alpha) (Adult folate-binding protein) (FBP) (Folate receptor 1) (Folate receptor, adult) (KB cells FBP) (Ovarian tumor-associated antigen MOv18)
P35637	P35637	FUS	FUS	NSCLC	1.21091	0.000882088	Tissue	Label-free	Li-2014-Nature-Tumor #16	1	RNA-binding protein FUS (75 kDa DNA-pairing protein) (Oncogene FUS) (Oncogene TLS) (POMp75) (Translocated in liposarcoma protein)
P12956	P12956	XRCC6	XRCC6	NSCLC	1.06547	0.00157232	Tissue	Label-free	Li-2014-Nature-Tumor #16	1	X-ray repair cross-complementing protein 6 (EC 3.6.4.-) (EC 4.2.99.-) (5'-deoxyribose-5-phosphate lyase Ku70) (5'-dRP lyase Ku70) (70 kDa subunit of Ku antigen) (ATP-dependent DNA helicase 2 subunit 1) (ATP-dependent DNA helicase II 70 kDa subunit) (CTC box-binding factor 75 kDa subunit) (CTC75) (CTCBF) (DNA repair protein XRCC6) (Lupus Ku autoantigen protein p70) (Ku70) (Thyroid-lupus autoantige…
O14976	O14976	GAK	GAK	NSCLC	1.63532	0.000881233	Tissue	Label-free	Li-2014-Nature-Tumor #16	1	Cyclin-G-associated kinase (EC 2.7.11.1)
Q01415	Q01415	GALK2	GALK2	NSCLC	1.61837	0.00359376	Tissue	Label-free	Li-2014-Nature-Tumor #16	1	N-acetylgalactosamine kinase (EC 2.7.1.157) (GalNAc kinase) (Galactokinase 2)
Q10472	Q10472	GALNT1	GALNT1	NSCLC	2.44283	0.010067	Tissue	Label-free	Li-2014-Nature-Tumor #16	1	Polypeptide N-acetylgalactosaminyltransferase 1 (EC 2.4.1.41) (Polypeptide GalNAc transferase 1) (GalNAc-T1) (pp-GaNTase 1) (Protein-UDP acetylgalactosaminyltransferase 1) (UDP-GalNAc:polypeptide N-acetylgalactosaminyltransferase 1) [Cleaved into: Polypeptide N-acetylgalactosaminyltransferase 1 soluble form]
Q10471	Q10471	GALNT2	GALNT2	NSCLC	2.24722	0.00206349	Tissue	Label-free	Li-2014-Nature-Tumor #16	1	Polypeptide N-acetylgalactosaminyltransferase 2 (EC 2.4.1.41) (Polypeptide GalNAc transferase 2) (GalNAc-T2) (pp-GaNTase 2) (Protein-UDP acetylgalactosaminyltransferase 2) (UDP-GalNAc:polypeptide N-acetylgalactosaminyltransferase 2) [Cleaved into: Polypeptide N-acetylgalactosaminyltransferase 2 soluble form]
Q14435	Q14435	GALNT3	GALNT3	NSCLC	2.7942	0.00126816	Tissue	Label-free	Li-2014-Nature-Tumor #16	1	Polypeptide N-acetylgalactosaminyltransferase 3 (EC 2.4.1.41) (Polypeptide GalNAc transferase 3) (GalNAc-T3) (pp-GaNTase 3) (Protein-UDP acetylgalactosaminyltransferase 3) (UDP-GalNAc:polypeptide N-acetylgalactosaminyltransferase 3)
P04406	P04406	GAPDH	GAPDH	NSCLC	1.34635	0.000135953	Tissue	Label-free	Li-2014-Nature-Tumor #16	1	Glyceraldehyde-3-phosphate dehydrogenase (GAPDH) (EC 1.2.1.12) (Peptidyl-cysteine S-nitrosylase GAPDH) (EC 2.6.99.-)
P41250	P41250	GARS	GARS	NSCLC	2.55197	0.000132622	Tissue	Label-free	Li-2014-Nature-Tumor #16	1	Glycine--tRNA ligase (EC 3.6.1.17) (EC 6.1.1.14) (Diadenosine tetraphosphate synthetase) (AP-4-A synthetase) (Glycyl-tRNA synthetase) (GlyRS)
P22102	P22102	GART	GART	NSCLC	1.78297	6.59e-05	Tissue	Label-free	Li-2014-Nature-Tumor #16	1	Trifunctional purine biosynthetic protein adenosine-3 [Includes: Phosphoribosylamine--glycine ligase (EC 6.3.4.13) (Glycinamide ribonucleotide synthetase) (GARS) (Phosphoribosylglycinamide synthetase); Phosphoribosylformylglycinamidine cyclo-ligase (EC 6.3.3.1) (AIR synthase) (AIRS) (Phosphoribosyl-aminoimidazole synthetase); Phosphoribosylglycinamide formyltransferase (EC 2.1.2.2) (5'-phosphorib…
P04062	P04062	GBA	GBA	NSCLC	2.80769	0.00123466	Tissue	Label-free	Li-2014-Nature-Tumor #16	1	Glucosylceramidase (EC 3.2.1.45) (Acid beta-glucosidase) (Alglucerase) (Beta-glucocerebrosidase) (Beta-GC) (D-glucosyl-N-acylsphingosine glucohydrolase) (Imiglucerase)
P02774	P02774	GC	GC	NSCLC	-1.76615	0.00141181	Tissue	Label-free	Li-2014-Nature-Tumor #16	1	Vitamin D-binding protein (DBP) (VDB) (Gc protein-derived macrophage activating factor) (Gc-MAF) (GcMAF) (Gc-globulin) (Group-specific component) (Gc) (Vitamin D-binding protein-macrophage activating factor) (DBP-maf)
P23434	P23434	GCSH	GCSH	NSCLC	2.55891	0.00126816	Tissue	Label-free	Li-2014-Nature-Tumor #16	1	Glycine cleavage system H protein, mitochondrial (Lipoic acid-containing protein)
Q06210	Q06210	GFPT1	GFPT1	NSCLC	2.42345	0.00129516	Tissue	Label-free	Li-2014-Nature-Tumor #16	1	Glutamine--fructose-6-phosphate aminotransferase [isomerizing] 1 (EC 2.6.1.16) (D-fructose-6-phosphate amidotransferase 1) (Glutamine:fructose-6-phosphate amidotransferase 1) (GFAT 1) (GFAT1) (Hexosephosphate aminotransferase 1)
P15291	P15291	B4GALT1	B4GALT1	NSCLC	1.72641	0.00392124	Tissue	Label-free	Li-2014-Nature-Tumor #16	1	Beta-1,4-galactosyltransferase 1 (Beta-1,4-GalTase 1) (Beta4Gal-T1) (b4Gal-T1) (EC 2.4.1.-) (UDP-Gal:beta-GlcNAc beta-1,4-galactosyltransferase 1) (UDP-galactose:beta-N-acetylglucosamine beta-1,4-galactosyltransferase 1) [Cleaved into: Processed beta-1,4-galactosyltransferase 1] [Includes: Lactose synthase A protein (EC 2.4.1.22); N-acetyllactosamine synthase (EC 2.4.1.90) (Nal synthase); Beta-N-…
P17302	P17302	GJA1	GJA1	NSCLC	1.46717	0.0444199	Tissue	Label-free	Li-2014-Nature-Tumor #16	1	Gap junction alpha-1 protein (Connexin-43) (Cx43) (Gap junction 43 kDa heart protein)
P16278	P16278	GLB1	GLB1	NSCLC	1.51496	0.0087451	Tissue	Label-free	Li-2014-Nature-Tumor #16	1	Beta-galactosidase (EC 3.2.1.23) (Acid beta-galactosidase) (Lactase) (Elastin receptor 1)
P15104	P15104	GLUL	GLUL	NSCLC	1.56219	0.00351652	Tissue	Label-free	Li-2014-Nature-Tumor #16	1	Glutamine synthetase (GS) (EC 6.3.1.2) (Glutamate decarboxylase) (EC 4.1.1.15) (Glutamate--ammonia ligase)
P29992	P29992	GNA11	GNA11	NSCLC	-2.08818	0.005622	Tissue	Label-free	Li-2014-Nature-Tumor #16	1	Guanine nucleotide-binding protein subunit alpha-11 (G alpha-11) (G-protein subunit alpha-11) (Guanine nucleotide-binding protein G(y) subunit alpha)
P63096	P63096	GNAI1	GNAI1	NSCLC	-2.09069	0.000872588	Tissue	Label-free	Li-2014-Nature-Tumor #16	1	Guanine nucleotide-binding protein G(i) subunit alpha-1 (Adenylate cyclase-inhibiting G alpha protein)
P08754	P08754	GNAI3	GNAI3	NSCLC	1.25452	0.0277523	Tissue	Label-free	Li-2014-Nature-Tumor #16	1	Guanine nucleotide-binding protein G(k) subunit alpha (G(i) alpha-3)
P50148	P50148	GNAQ	GNAQ	NSCLC	-2.50501	5.82e-05	Tissue	Label-free	Li-2014-Nature-Tumor #16	1	Guanine nucleotide-binding protein G(q) subunit alpha (Guanine nucleotide-binding protein alpha-q)
P50151	P50151	GNG10	GNG10	NSCLC	1.43599	0.0251046	Tissue	Label-free	Li-2014-Nature-Tumor #16	1	Guanine nucleotide-binding protein G(I)/G(S)/G(O) subunit gamma-10
Q08379	Q08379	GOLGA2	GOLGA2	NSCLC	1.6635	0.00553964	Tissue	Label-free	Li-2014-Nature-Tumor #16	1	Golgin subfamily A member 2 (130 kDa cis-Golgi matrix protein) (GM130) (GM130 autoantigen) (Golgin-95)
Q08378	Q08378	GOLGA3	GOLGA3	NSCLC	1.74457	0.00716105	Tissue	Label-free	Li-2014-Nature-Tumor #16	1	Golgin subfamily A member 3 (Golgi complex-associated protein of 170 kDa) (GCP170) (Golgin-160)
Q14789	Q14789	GOLGB1	GOLGB1	NSCLC	1.24733	0.029372	Tissue	Label-free	Li-2014-Nature-Tumor #16	1	Golgin subfamily B member 1 (372 kDa Golgi complex-associated protein) (GCP372) (Giantin) (Macrogolgin)
P31947	P31947	SFN	SFN	NSCLC	1.77602	0.00820436	Tissue	Label-free	Li-2014-Nature-Tumor #16	1	14-3-3 protein sigma (Epithelial cell marker protein 1) (Stratifin)
P35052	P35052	GPC1	GPC1	NSCLC	2.13445	0.00779362	Tissue	Label-free	Li-2014-Nature-Tumor #16	1	Glypican-1 [Cleaved into: Secreted glypican-1]
P21695	P21695	GPD1	GPD1	NSCLC	-2.62415	0.000940371	Tissue	Label-free	Li-2014-Nature-Tumor #16	1	Glycerol-3-phosphate dehydrogenase [NAD(+)], cytoplasmic (GPD-C) (GPDH-C) (EC 1.1.1.8)
P06744	P06744	GPI	GPI	NSCLC	1.17685	0.00109673	Tissue	Label-free	Li-2014-Nature-Tumor #16	1	Glucose-6-phosphate isomerase (GPI) (EC 5.3.1.9) (Autocrine motility factor) (AMF) (Neuroleukin) (NLK) (Phosphoglucose isomerase) (PGI) (Phosphohexose isomerase) (PHI) (Sperm antigen 36) (SA-36)
P22352	P22352	GPX3	GPX3	NSCLC	-1.10487	0.0488209	Tissue	Label-free	Li-2014-Nature-Tumor #16	1	Glutathione peroxidase 3 (GPx-3) (GSHPx-3) (EC 1.11.1.9) (Extracellular glutathione peroxidase) (Plasma glutathione peroxidase) (GPx-P) (GSHPx-P)
Q96SL4	Q96SL4	GPX7	GPX7	NSCLC	1.62969	0.00468728	Tissue	Label-free	Li-2014-Nature-Tumor #16	1	Glutathione peroxidase 7 (GPx-7) (GSHPx-7) (EC 1.11.1.9) (CL683)
Q12849	Q12849	GRSF1	GRSF1	NSCLC	2.03545	0.000658191	Tissue	Label-free	Li-2014-Nature-Tumor #16	1	G-rich sequence factor 1 (GRSF-1)
P15170	P15170	GSPT1	GSPT1	NSCLC	1.4702	0.00130112	Tissue	Label-free	Li-2014-Nature-Tumor #16	1	Eukaryotic peptide chain release factor GTP-binding subunit ERF3A (Eukaryotic peptide chain release factor subunit 3a) (eRF3a) (G1 to S phase transition protein 1 homolog)
P08263	P08263	GSTA1	GSTA1	NSCLC	-2.45787	0.00650821	Tissue	Label-free	Li-2014-Nature-Tumor #16	1	Glutathione S-transferase A1 (EC 2.5.1.18) (GST HA subunit 1) (GST class-alpha member 1) (GST-epsilon) (GSTA1-1) (GTH1) [Cleaved into: Glutathione S-transferase A1, N-terminally processed]
P30711	P30711	GSTT1	GSTT1	NSCLC	-1.48251	0.0173221	Tissue	Label-free	Li-2014-Nature-Tumor #16	1	Glutathione S-transferase theta-1 (EC 2.5.1.18) (GST class-theta-1) (Glutathione transferase T1-1)
O43708	O43708	GSTZ1	GSTZ1	NSCLC	1.09222	0.0444199	Tissue	Label-free	Li-2014-Nature-Tumor #16	1	Maleylacetoacetate isomerase (MAAI) (EC 5.2.1.2) (GSTZ1-1) (Glutathione S-transferase zeta 1) (EC 2.5.1.18)
P52701	P52701	MSH6	MSH6	NSCLC	1.54255	0.0130506	Tissue	Label-free	Li-2014-Nature-Tumor #16	1	DNA mismatch repair protein Msh6 (hMSH6) (G/T mismatch-binding protein) (GTBP) (GTMBP) (MutS protein homolog 6) (MutS-alpha 160 kDa subunit) (p160)
P78347	P78347	GTF2I	GTF2I	NSCLC	2.93698	3.61e-05	Tissue	Label-free	Li-2014-Nature-Tumor #16	1	General transcription factor II-I (GTFII-I) (TFII-I) (Bruton tyrosine kinase-associated protein 135) (BAP-135) (BTK-associated protein 135) (SRF-Phox1-interacting protein) (SPIN) (Williams-Beuren syndrome chromosomal region 6 protein)
P08236	P08236	GUSB	GUSB	NSCLC	1.49768	0.00279775	Tissue	Label-free	Li-2014-Nature-Tumor #16	1	Beta-glucuronidase (EC 3.2.1.31) (Beta-G1)
P13807	P13807	GYS1	GYS1	NSCLC	1.62639	0.00795201	Tissue	Label-free	Li-2014-Nature-Tumor #16	1	Glycogen [starch] synthase, muscle (EC 2.4.1.11)
P07305	P07305	H1F0	H1F0	NSCLC	-1.47093	0.00227429	Tissue	Label-free	Li-2014-Nature-Tumor #16	1	Histone H1.0 (Histone H1') (Histone H1(0)) [Cleaved into: Histone H1.0, N-terminally processed]
Q16775	Q16775	HAGH	HAGH	NSCLC	-1.66759	0.00550579	Tissue	Label-free	Li-2014-Nature-Tumor #16	1	Hydroxyacylglutathione hydrolase, mitochondrial (EC 3.1.2.6) (Glyoxalase II) (Glx II)
P12081	P12081	HARS	HARS	NSCLC	1.50531	0.0110952	Tissue	Label-free	Li-2014-Nature-Tumor #16	1	Histidine--tRNA ligase, cytoplasmic (EC 6.1.1.21) (Histidyl-tRNA synthetase) (HisRS)
P69905	P69905	HBA1	HBA1	NSCLC	-3.2029	3.86e-06	Tissue	Label-free	Li-2014-Nature-Tumor #16	1	Hemoglobin subunit alpha (Alpha-globin) (Hemoglobin alpha chain)
P68871	P68871	HBB	HBB	NSCLC	-2.7025	8.65e-06	Tissue	Label-free	Li-2014-Nature-Tumor #16	1	Hemoglobin subunit beta (Beta-globin) (Hemoglobin beta chain) [Cleaved into: LVV-hemorphin-7; Spinorphin]
P02042	P02042	HBD	HBD	NSCLC	-3.77187	3.27e-06	Tissue	Label-free	Li-2014-Nature-Tumor #16	1	Hemoglobin subunit delta (Delta-globin) (Hemoglobin delta chain)
P69892	P69892	HBG2	HBG2	NSCLC	-4.07363	2.44e-05	Tissue	Label-free	Li-2014-Nature-Tumor #16	1	Hemoglobin subunit gamma-2 (Gamma-2-globin) (Hb F Ggamma) (Hemoglobin gamma-2 chain) (Hemoglobin gamma-G chain)
P05546	P05546	SERPIND1	SERPIND1	NSCLC	-2.40968	0.000882421	Tissue	Label-free	Li-2014-Nature-Tumor #16	1	Heparin cofactor 2 (Heparin cofactor II) (HC-II) (Protease inhibitor leuserpin-2) (HLS2) (Serpin D1)
P51610	P51610	HCFC1	HCFC1	NSCLC	1.9848	0.000758355	Tissue	Label-free	Li-2014-Nature-Tumor #16	1	Host cell factor 1 (HCF) (HCF-1) (C1 factor) (CFF) (VCAF) (VP16 accessory protein) [Cleaved into: HCF N-terminal chain 1; HCF N-terminal chain 2; HCF N-terminal chain 3; HCF N-terminal chain 4; HCF N-terminal chain 5; HCF N-terminal chain 6; HCF C-terminal chain 1; HCF C-terminal chain 2; HCF C-terminal chain 3; HCF C-terminal chain 4; HCF C-terminal chain 5; HCF C-terminal chain 6]
P14317	P14317	HCLS1	HCLS1	NSCLC	1.26705	0.047874	Tissue	Label-free	Li-2014-Nature-Tumor #16	1	Hematopoietic lineage cell-specific protein (Hematopoietic cell-specific LYN substrate 1) (LckBP1) (p75)
Q13547	Q13547	HDAC1	HDAC1	NSCLC	2.24729	0.000262345	Tissue	Label-free	Li-2014-Nature-Tumor #16	1	Histone deacetylase 1 (HD1) (EC 3.5.1.98)
Q92769	Q92769	HDAC2	HDAC2	NSCLC	1.45546	0.000171653	Tissue	Label-free	Li-2014-Nature-Tumor #16	1	Histone deacetylase 2 (HD2) (EC 3.5.1.98)
P51858	P51858	HDGF	HDGF	NSCLC	1.32657	0.000643746	Tissue	Label-free	Li-2014-Nature-Tumor #16	1	Hepatoma-derived growth factor (HDGF) (High mobility group protein 1-like 2) (HMG-1L2)
Q00341	Q00341	HDLBP	HDLBP	NSCLC	1.25854	0.000560286	Tissue	Label-free	Li-2014-Nature-Tumor #16	1	Vigilin (High density lipoprotein-binding protein) (HDL-binding protein)
P08603	P08603	CFH	CFH	NSCLC	-1.09384	0.00808502	Tissue	Label-free	Li-2014-Nature-Tumor #16	1	Complement factor H (H factor 1)
Q03591	Q03591	CFHR1	CFHR1	NSCLC	-1.11858	0.0458745	Tissue	Label-free	Li-2014-Nature-Tumor #16	1	Complement factor H-related protein 1 (FHR-1) (H factor-like protein 1) (H-factor-like 1) (H36)
P36980	P36980	CFHR2	CFHR2	NSCLC	-1.15779	0.0464016	Tissue	Label-free	Li-2014-Nature-Tumor #16	1	Complement factor H-related protein 2 (FHR-2) (DDESK59) (H factor-like 3) (H factor-like protein 2)
O00291	O00291	HIP1	HIP1	NSCLC	-1.05492	0.0158795	Tissue	Label-free	Li-2014-Nature-Tumor #16	1	Huntingtin-interacting protein 1 (HIP-1) (Huntingtin-interacting protein I) (HIP-I)
P61086	P61086	UBE2K	UBE2K	NSCLC	1.93589	0.00623768	Tissue	Label-free	Li-2014-Nature-Tumor #16	1	NA
P52789	P52789	HK2	HK2	NSCLC	1.9182	0.0310392	Tissue	Label-free	Li-2014-Nature-Tumor #16	1	Hexokinase-2 (EC 2.7.1.1) (Hexokinase type II) (HK II) (Muscle form hexokinase)
O15347	O15347	HMGB3	HMGB3	NSCLC	4.49357	4.9e-06	Tissue	Label-free	Li-2014-Nature-Tumor #16	1	High mobility group protein B3 (High mobility group protein 2a) (HMG-2a) (High mobility group protein 4) (HMG-4)
Q01581	Q01581	HMGCS1	HMGCS1	NSCLC	2.0787	0.00921097	Tissue	Label-free	Li-2014-Nature-Tumor #16	1	Hydroxymethylglutaryl-CoA synthase, cytoplasmic (HMG-CoA synthase) (EC 2.3.3.10) (3-hydroxy-3-methylglutaryl coenzyme A synthase)
P17096	P17096	HMGA1	HMGA1	NSCLC	1.47362	0.0242808	Tissue	Label-free	Li-2014-Nature-Tumor #16	1	High mobility group protein HMG-I/HMG-Y (HMG-I(Y)) (High mobility group AT-hook protein 1) (High mobility group protein A1) (High mobility group protein R)
P30519	P30519	HMOX2	HMOX2	NSCLC	2.39584	0.000905857	Tissue	Label-free	Li-2014-Nature-Tumor #16	1	Heme oxygenase 2 (HO-2) (EC 1.14.14.18)
P09651	P09651	HNRNPA1	HNRNPA1	NSCLC	1.29669	0.0004985	Tissue	Label-free	Li-2014-Nature-Tumor #16	1	Heterogeneous nuclear ribonucleoprotein A1 (hnRNP A1) (Helix-destabilizing protein) (Single-strand RNA-binding protein) (hnRNP core protein A1) [Cleaved into: Heterogeneous nuclear ribonucleoprotein A1, N-terminally processed]
Q99729	Q99729	HNRNPAB	HNRNPAB	NSCLC	1.70696	0.000149719	Tissue	Label-free	Li-2014-Nature-Tumor #16	1	Heterogeneous nuclear ribonucleoprotein A/B (hnRNP A/B) (APOBEC1-binding protein 1) (ABBP-1)
P31943	P31943	HNRNPH1	HNRNPH1	NSCLC	1.19967	0.000599818	Tissue	Label-free	Li-2014-Nature-Tumor #16	1	Heterogeneous nuclear ribonucleoprotein H (hnRNP H) [Cleaved into: Heterogeneous nuclear ribonucleoprotein H, N-terminally processed]
P31942	P31942	HNRNPH3	HNRNPH3	NSCLC	1.08735	0.00166753	Tissue	Label-free	Li-2014-Nature-Tumor #16	1	Heterogeneous nuclear ribonucleoprotein H3 (hnRNP H3) (Heterogeneous nuclear ribonucleoprotein 2H9) (hnRNP 2H9)
P61978	P61978	HNRNPK	HNRNPK	NSCLC	4.66541	3.13e-05	Tissue	Label-free	Li-2014-Nature-Tumor #16	1	Heterogeneous nuclear ribonucleoprotein K (hnRNP K) (Transformation up-regulated nuclear protein) (TUNP)
P14866	P14866	HNRNPL	HNRNPL	NSCLC	1.05185	0.000827407	Tissue	Label-free	Li-2014-Nature-Tumor #16	1	Heterogeneous nuclear ribonucleoprotein L (hnRNP L)
P00738	P00738	HP	HP	NSCLC	-2.11184	1.61e-05	Tissue	Label-free	Li-2014-Nature-Tumor #16	1	Haptoglobin (Zonulin) [Cleaved into: Haptoglobin alpha chain; Haptoglobin beta chain]
P15428	P15428	HPGD	HPGD	NSCLC	-1.0395	0.0387995	Tissue	Label-free	Li-2014-Nature-Tumor #16	1	15-hydroxyprostaglandin dehydrogenase [NAD(+)] (15-PGDH) (EC 1.1.1.141) (Prostaglandin dehydrogenase 1) (Short chain dehydrogenase/reductase family 36C member 1)
P00739	P00739	HPR	HPR	NSCLC	-2.64411	0.00971352	Tissue	Label-free	Li-2014-Nature-Tumor #16	1	Haptoglobin-related protein
P00492	P00492	HPRT1	HPRT1	NSCLC	1.73934	8.65e-05	Tissue	Label-free	Li-2014-Nature-Tumor #16	1	Hypoxanthine-guanine phosphoribosyltransferase (HGPRT) (HGPRTase) (EC 2.4.2.8)
P02790	P02790	HPX	HPX	NSCLC	-1.70997	0.000714013	Tissue	Label-free	Li-2014-Nature-Tumor #16	1	Hemopexin (Beta-1B-glycoprotein)
P04196	P04196	HRG	HRG	NSCLC	-1.16555	0.033696	Tissue	Label-free	Li-2014-Nature-Tumor #16	1	Histidine-rich glycoprotein (Histidine-proline-rich glycoprotein) (HPRG)
Q99873	Q99873	PRMT1	PRMT1	NSCLC	1.57632	0.00130112	Tissue	Label-free	Li-2014-Nature-Tumor #16	1	Protein arginine N-methyltransferase 1 (EC 2.1.1.319) (Histone-arginine N-methyltransferase PRMT1) (Interferon receptor 1-bound protein 4)
P51659	P51659	HSD17B4	HSD17B4	NSCLC	-1.39436	0.00627959	Tissue	Label-free	Li-2014-Nature-Tumor #16	1	Peroxisomal multifunctional enzyme type 2 (MFE-2) (17-beta-hydroxysteroid dehydrogenase 4) (17-beta-HSD 4) (D-bifunctional protein) (DBP) (Multifunctional protein 2) (MPF-2) (Short chain dehydrogenase/reductase family 8C member 1) [Cleaved into: (3R)-hydroxyacyl-CoA dehydrogenase (EC 1.1.1.n12); Enoyl-CoA hydratase 2 (EC 4.2.1.107) (EC 4.2.1.119) (3-alpha,7-alpha,12-alpha-trihydroxy-5-beta-choles…
P31689	P31689	DNAJA1	DNAJA1	NSCLC	1.08265	0.00275947	Tissue	Label-free	Li-2014-Nature-Tumor #16	1	DnaJ homolog subfamily A member 1 (DnaJ protein homolog 2) (HSDJ) (Heat shock 40 kDa protein 4) (Heat shock protein J2) (HSJ-2) (Human DnaJ protein 2) (hDj-2)
P34932	P34932	HSPA4	HSPA4	NSCLC	1.44045	0.000195823	Tissue	Label-free	Li-2014-Nature-Tumor #16	1	Heat shock 70 kDa protein 4 (HSP70RY) (Heat shock 70-related protein APG-2)
P11021	P11021	HSPA5	HSPA5	NSCLC	1.29404	0.000439717	Tissue	Label-free	Li-2014-Nature-Tumor #16	1	78 kDa glucose-regulated protein (GRP-78) (Endoplasmic reticulum lumenal Ca(2+)-binding protein grp78) (Heat shock 70 kDa protein 5) (Immunoglobulin heavy chain-binding protein) (BiP)
P38646	P38646	HSPA9	HSPA9	NSCLC	1.22946	0.00310319	Tissue	Label-free	Li-2014-Nature-Tumor #16	1	Stress-70 protein, mitochondrial (75 kDa glucose-regulated protein) (GRP-75) (Heat shock 70 kDa protein 9) (Mortalin) (MOT) (Peptide-binding protein 74) (PBP74)
P04792	P04792	HSPB1	HSPB1	NSCLC	1.1675	0.0381627	Tissue	Label-free	Li-2014-Nature-Tumor #16	1	Heat shock protein beta-1 (HspB1) (28 kDa heat shock protein) (Estrogen-regulated 24 kDa protein) (Heat shock 27 kDa protein) (HSP 27) (Stress-responsive protein 27) (SRP27)
P07900	P07900	HSP90AA1	HSP90AA1	NSCLC	1.02663	0.00118985	Tissue	Label-free	Li-2014-Nature-Tumor #16	1	Heat shock protein HSP 90-alpha (Heat shock 86 kDa) (HSP 86) (HSP86) (Lipopolysaccharide-associated protein 2) (LAP-2) (LPS-associated protein 2) (Renal carcinoma antigen NY-REN-38)
P08238	P08238	HSP90AB1	HSP90AB1	NSCLC	1.30314	0.000247201	Tissue	Label-free	Li-2014-Nature-Tumor #16	1	Heat shock protein HSP 90-beta (HSP 90) (Heat shock 84 kDa) (HSP 84) (HSP84)
P10809	P10809	HSPD1	HSPD1	NSCLC	1.94499	7.81e-05	Tissue	Label-free	Li-2014-Nature-Tumor #16	1	60 kDa heat shock protein, mitochondrial (60 kDa chaperonin) (Chaperonin 60) (CPN60) (Heat shock protein 60) (HSP-60) (Hsp60) (HuCHA60) (Mitochondrial matrix protein P1) (P60 lymphocyte protein)
P61604	P61604	HSPE1	HSPE1	NSCLC	1.66165	0.000243912	Tissue	Label-free	Li-2014-Nature-Tumor #16	1	10 kDa heat shock protein, mitochondrial (Hsp10) (10 kDa chaperonin) (Chaperonin 10) (CPN10) (Early-pregnancy factor) (EPF)
P25685	P25685	DNAJB1	DNAJB1	NSCLC	1.86135	0.00100085	Tissue	Label-free	Li-2014-Nature-Tumor #16	1	DnaJ homolog subfamily B member 1 (DnaJ protein homolog 1) (Heat shock 40 kDa protein 1) (HSP40) (Heat shock protein 40) (Human DnaJ protein 1) (hDj-1)
P98160	P98160	HSPG2	HSPG2	NSCLC	-2.02712	8.45e-05	Tissue	Label-free	Li-2014-Nature-Tumor #16	1	Basement membrane-specific heparan sulfate proteoglycan core protein (HSPG) (Perlecan) (PLC) [Cleaved into: Endorepellin; LG3 peptide]
P24821	P24821	TNC	TNC	NSCLC	2.80371	0.0132545	Tissue	Label-free	Li-2014-Nature-Tumor #16	1	Tenascin (TN) (Cytotactin) (GMEM) (GP 150-225) (Glioma-associated-extracellular matrix antigen) (Hexabrachion) (JI) (Myotendinous antigen) (Neuronectin) (Tenascin-C) (TN-C)
P41252	P41252	IARS	IARS	NSCLC	1.88678	0.0010546	Tissue	Label-free	Li-2014-Nature-Tumor #16	1	Isoleucine--tRNA ligase, cytoplasmic (EC 6.1.1.5) (Isoleucyl-tRNA synthetase) (IRS) (IleRS)
P05362	P05362	ICAM1	ICAM1	NSCLC	-1.60061	0.0183835	Tissue	Label-free	Li-2014-Nature-Tumor #16	1	Intercellular adhesion molecule 1 (ICAM-1) (Major group rhinovirus receptor) (CD antigen CD54)
P48735	P48735	IDH2	IDH2	NSCLC	1.12941	0.0082343	Tissue	Label-free	Li-2014-Nature-Tumor #16	1	Isocitrate dehydrogenase [NADP], mitochondrial (IDH) (EC 1.1.1.42) (ICD-M) (IDP) (NADP(+)-specific ICDH) (Oxalosuccinate decarboxylase)
P51553	P51553	IDH3G	IDH3G	NSCLC	1.32162	0.0493848	Tissue	Label-free	Li-2014-Nature-Tumor #16	1	Isocitrate dehydrogenase [NAD] subunit gamma, mitochondrial (EC 1.1.1.41) (Isocitric dehydrogenase subunit gamma) (NAD(+)-specific ICDH subunit gamma)
Q13907	Q13907	IDI1	IDI1	NSCLC	1.43207	0.0191397	Tissue	Label-free	Li-2014-Nature-Tumor #16	1	Isopentenyl-diphosphate Delta-isomerase 1 (EC 5.3.3.2) (Isopentenyl pyrophosphate isomerase 1) (IPP isomerase 1) (IPPI1)
P05156	P05156	CFI	CFI	NSCLC	-1.77958	0.00166753	Tissue	Label-free	Li-2014-Nature-Tumor #16	1	Complement factor I (EC 3.4.21.45) (C3B/C4B inactivator) [Cleaved into: Complement factor I heavy chain; Complement factor I light chain]
Q16666	Q16666	IFI16	IFI16	NSCLC	1.38885	0.00246404	Tissue	Label-free	Li-2014-Nature-Tumor #16	1	Gamma-interferon-inducible protein 16 (Ifi-16) (Interferon-inducible myeloid differentiation transcriptional activator)
P80217	P80217	IFI35	IFI35	NSCLC	1.37751	0.00812085	Tissue	Label-free	Li-2014-Nature-Tumor #16	1	Interferon-induced 35 kDa protein (IFP 35) (Ifi-35)
P78318	P78318	IGBP1	IGBP1	NSCLC	1.29909	0.0182211	Tissue	Label-free	Li-2014-Nature-Tumor #16	1	Immunoglobulin-binding protein 1 (B-cell signal transduction molecule alpha 4) (Protein alpha-4) (CD79a-binding protein 1) (Protein phosphatase 2/4/6 regulatory subunit) (Renal carcinoma antigen NY-REN-16)
P11717	P11717	IGF2R	IGF2R	NSCLC	2.03717	0.00833188	Tissue	Label-free	Li-2014-Nature-Tumor #16	1	Cation-independent mannose-6-phosphate receptor (CI Man-6-P receptor) (CI-MPR) (M6PR) (300 kDa mannose 6-phosphate receptor) (MPR 300) (Insulin-like growth factor 2 receptor) (Insulin-like growth factor II receptor) (IGF-II receptor) (M6P/IGF2 receptor) (M6P/IGF2R) (CD antigen CD222)
P18065	P18065	IGFBP2	IGFBP2	NSCLC	1.68427	0.0488114	Tissue	Label-free	Li-2014-Nature-Tumor #16	1	Insulin-like growth factor-binding protein 2 (IBP-2) (IGF-binding protein 2) (IGFBP-2)
Q13418	Q13418	ILK	ILK	NSCLC	-1.4368	0.000243912	Tissue	Label-free	Li-2014-Nature-Tumor #16	1	Integrin-linked protein kinase (EC 2.7.11.1) (59 kDa serine/threonine-protein kinase) (ILK-1) (ILK-2) (p59ILK)
P12268	P12268	IMPDH2	IMPDH2	NSCLC	2.39833	2.35e-05	Tissue	Label-free	Li-2014-Nature-Tumor #16	1	Inosine-5'-monophosphate dehydrogenase 2 (IMP dehydrogenase 2) (IMPD 2) (IMPDH 2) (EC 1.1.1.205) (IMPDH-II)
P60228	P60228	EIF3E	EIF3E	NSCLC	1.64885	4.31e-05	Tissue	Label-free	Li-2014-Nature-Tumor #16	1	Eukaryotic translation initiation factor 3 subunit E (eIF3e) (Eukaryotic translation initiation factor 3 subunit 6) (Viral integration site protein INT-6 homolog) (eIF-3 p48)
O14896	O14896	IRF6	IRF6	NSCLC	1.88647	0.0075916	Tissue	Label-free	Li-2014-Nature-Tumor #16	1	Interferon regulatory factor 6 (IRF-6)
P56199	P56199	ITGA1	ITGA1	NSCLC	-2.82724	0.000116124	Tissue	Label-free	Li-2014-Nature-Tumor #16	1	Integrin alpha-1 (CD49 antigen-like family member A) (Laminin and collagen receptor) (VLA-1) (CD antigen CD49a)
P17301	P17301	ITGA2	ITGA2	NSCLC	3.20201	0.00368421	Tissue	Label-free	Li-2014-Nature-Tumor #16	1	Integrin alpha-2 (CD49 antigen-like family member B) (Collagen receptor) (Platelet membrane glycoprotein Ia) (GPIa) (VLA-2 subunit alpha) (CD antigen CD49b)
P08514	P08514	ITGA2B	ITGA2B	NSCLC	1.03442	0.0493848	Tissue	Label-free	Li-2014-Nature-Tumor #16	1	Integrin alpha-IIb (GPalpha IIb) (GPIIb) (Platelet membrane glycoprotein IIb) (CD antigen CD41) [Cleaved into: Integrin alpha-IIb heavy chain; Integrin alpha-IIb light chain, form 1; Integrin alpha-IIb light chain, form 2]
P26006	P26006	ITGA3	ITGA3	NSCLC	-1.28274	0.0374859	Tissue	Label-free	Li-2014-Nature-Tumor #16	1	Integrin alpha-3 (CD49 antigen-like family member C) (FRP-2) (Galactoprotein B3) (GAPB3) (VLA-3 subunit alpha) (CD antigen CD49c) [Cleaved into: Integrin alpha-3 heavy chain; Integrin alpha-3 light chain]
P06756	P06756	ITGAV	ITGAV	NSCLC	1.46283	0.0130639	Tissue	Label-free	Li-2014-Nature-Tumor #16	1	Integrin alpha-V (Vitronectin receptor subunit alpha) (CD antigen CD51) [Cleaved into: Integrin alpha-V heavy chain; Integrin alpha-V light chain]
P16144	P16144	ITGB4	ITGB4	NSCLC	1.98953	0.00806697	Tissue	Label-free	Li-2014-Nature-Tumor #16	1	Integrin beta-4 (GP150) (CD antigen CD104)
P56537	P56537	EIF6	EIF6	NSCLC	1.44505	0.000150935	Tissue	Label-free	Li-2014-Nature-Tumor #16	1	Eukaryotic translation initiation factor 6 (eIF-6) (B(2)GCN homolog) (B4 integrin interactor) (CAB) (p27(BBP))
P18564	P18564	ITGB6	ITGB6	NSCLC	1.78453	0.0044164	Tissue	Label-free	Li-2014-Nature-Tumor #16	1	Integrin beta-6
P19827	P19827	ITIH1	ITIH1	NSCLC	-1.41418	0.0265148	Tissue	Label-free	Li-2014-Nature-Tumor #16	1	Inter-alpha-trypsin inhibitor heavy chain H1 (ITI heavy chain H1) (ITI-HC1) (Inter-alpha-inhibitor heavy chain 1) (Inter-alpha-trypsin inhibitor complex component III) (Serum-derived hyaluronan-associated protein) (SHAP)
P19823	P19823	ITIH2	ITIH2	NSCLC	-1.67118	0.00362674	Tissue	Label-free	Li-2014-Nature-Tumor #16	1	Inter-alpha-trypsin inhibitor heavy chain H2 (ITI heavy chain H2) (ITI-HC2) (Inter-alpha-inhibitor heavy chain 2) (Inter-alpha-trypsin inhibitor complex component II) (Serum-derived hyaluronan-associated protein) (SHAP)
P14923	P14923	JUP	JUP	NSCLC	1.46467	0.027878	Tissue	Label-free	Li-2014-Nature-Tumor #16	1	Junction plakoglobin (Catenin gamma) (Desmoplakin III) (Desmoplakin-3)
Q15046	Q15046	KARS	KARS	NSCLC	1.13925	0.00285568	Tissue	Label-free	Li-2014-Nature-Tumor #16	1	Lysine--tRNA ligase (EC 6.1.1.6) (Lysyl-tRNA synthetase) (LysRS)
P03952	P03952	KLKB1	KLKB1	NSCLC	-2.28288	0.000939441	Tissue	Label-free	Li-2014-Nature-Tumor #16	1	Plasma kallikrein (EC 3.4.21.34) (Fletcher factor) (Kininogenin) (Plasma prekallikrein) (PKK) [Cleaved into: Plasma kallikrein heavy chain; Plasma kallikrein light chain]
P52294	P52294	KPNA1	KPNA1	NSCLC	2.59156	9.8e-05	Tissue	Label-free	Li-2014-Nature-Tumor #16	1	Importin subunit alpha-5 (Karyopherin subunit alpha-1) (Nucleoprotein interactor 1) (NPI-1) (RAG cohort protein 2) (SRP1-beta) [Cleaved into: Importin subunit alpha-5, N-terminally processed]
P52292	P52292	KPNA2	KPNA2	NSCLC	2.16589	0.00109673	Tissue	Label-free	Li-2014-Nature-Tumor #16	1	Importin subunit alpha-1 (Karyopherin subunit alpha-2) (RAG cohort protein 1) (SRP1-alpha)
O00629	O00629	KPNA4	KPNA4	NSCLC	1.72946	0.005622	Tissue	Label-free	Li-2014-Nature-Tumor #16	1	Importin subunit alpha-3 (Importin alpha Q1) (Qip1) (Karyopherin subunit alpha-4)
Q92973	Q92973	TNPO1	TNPO1	NSCLC	1.21795	0.00420183	Tissue	Label-free	Li-2014-Nature-Tumor #16	1	Transportin-1 (Importin beta-2) (Karyopherin beta-2) (M9 region interaction protein) (MIP)
O00410	O00410	IPO5	IPO5	NSCLC	1.31492	0.0131317	Tissue	Label-free	Li-2014-Nature-Tumor #16	1	Importin-5 (Imp5) (Importin subunit beta-3) (Karyopherin beta-3) (Ran-binding protein 5) (RanBP5)
P13647	P13647	KRT5	KRT5	NSCLC	2.49354	0.00627759	Tissue	Label-free	Li-2014-Nature-Tumor #16	1	Keratin, type II cytoskeletal 5 (58 kDa cytokeratin) (Cytokeratin-5) (CK-5) (Keratin-5) (K5) (Type-II keratin Kb5)
P02538	P02538	KRT6A	KRT6A	NSCLC	3.92087	0.0185368	Tissue	Label-free	Li-2014-Nature-Tumor #16	1	Keratin, type II cytoskeletal 6A (Cytokeratin-6A) (CK-6A) (Cytokeratin-6D) (CK-6D) (Keratin-6A) (K6A) (Type-II keratin Kb6) (allergen Hom s 5)
P05787	P05787	KRT8	KRT8	NSCLC	1.59824	0.00774544	Tissue	Label-free	Li-2014-Nature-Tumor #16	1	Keratin, type II cytoskeletal 8 (Cytokeratin-8) (CK-8) (Keratin-8) (K8) (Type-II keratin Kb8)
P08779	P08779	KRT16	KRT16	NSCLC	4.09236	0.00480432	Tissue	Label-free	Li-2014-Nature-Tumor #16	1	Keratin, type I cytoskeletal 16 (Cytokeratin-16) (CK-16) (Keratin-16) (K16)
Q04695	Q04695	KRT17	KRT17	NSCLC	2.06573	0.0122804	Tissue	Label-free	Li-2014-Nature-Tumor #16	1	Keratin, type I cytoskeletal 17 (39.1) (Cytokeratin-17) (CK-17) (Keratin-17) (K17)
O00515	O00515	LAD1	LAD1	NSCLC	2.85832	0.00173054	Tissue	Label-free	Li-2014-Nature-Tumor #16	1	Ladinin-1 (Lad-1) (Linear IgA disease antigen) (LADA)
Q16787	Q16787	LAMA3	LAMA3	NSCLC	-3.24945	0.00650006	Tissue	Label-free	Li-2014-Nature-Tumor #16	1	Laminin subunit alpha-3 (Epiligrin 170 kDa subunit) (E170) (Epiligrin subunit alpha) (Kalinin subunit alpha) (Laminin-5 subunit alpha) (Laminin-6 subunit alpha) (Laminin-7 subunit alpha) (Nicein subunit alpha)
Q16363	Q16363	LAMA4	LAMA4	NSCLC	-2.03169	0.00387603	Tissue	Label-free	Li-2014-Nature-Tumor #16	1	Laminin subunit alpha-4 (Laminin-14 subunit alpha) (Laminin-8 subunit alpha) (Laminin-9 subunit alpha)
O15230	O15230	LAMA5	LAMA5	NSCLC	-4.4933	4.23e-05	Tissue	Label-free	Li-2014-Nature-Tumor #16	1	Laminin subunit alpha-5 (Laminin-10 subunit alpha) (Laminin-11 subunit alpha) (Laminin-15 subunit alpha)
P55268	P55268	LAMB2	LAMB2	NSCLC	-6.77141	1.25e-05	Tissue	Label-free	Li-2014-Nature-Tumor #16	1	Laminin subunit beta-2 (Laminin B1s chain) (Laminin-11 subunit beta) (Laminin-14 subunit beta) (Laminin-15 subunit beta) (Laminin-3 subunit beta) (Laminin-4 subunit beta) (Laminin-7 subunit beta) (Laminin-9 subunit beta) (S-laminin subunit beta) (S-LAM beta)
P11047	P11047	LAMC1	LAMC1	NSCLC	-2.5152	2.62e-05	Tissue	Label-free	Li-2014-Nature-Tumor #16	1	Laminin subunit gamma-1 (Laminin B2 chain) (Laminin-1 subunit gamma) (Laminin-10 subunit gamma) (Laminin-11 subunit gamma) (Laminin-2 subunit gamma) (Laminin-3 subunit gamma) (Laminin-4 subunit gamma) (Laminin-6 subunit gamma) (Laminin-7 subunit gamma) (Laminin-8 subunit gamma) (Laminin-9 subunit gamma) (S-laminin subunit gamma) (S-LAM gamma)
P08865	P08865	RPSA	RPSA	NSCLC	1.24126	0.000262345	Tissue	Label-free	Li-2014-Nature-Tumor #16	1	40S ribosomal protein SA (37 kDa laminin receptor precursor) (37LRP) (37/67 kDa laminin receptor) (LRP/LR) (67 kDa laminin receptor) (67LR) (Colon carcinoma laminin-binding protein) (Laminin receptor 1) (LamR) (Laminin-binding protein precursor p40) (LBP/p40) (Multidrug resistance-associated protein MGr1-Ag) (NEM/1CHD4)
P16949	P16949	STMN1	STMN1	NSCLC	1.9853	0.00157232	Tissue	Label-free	Li-2014-Nature-Tumor #16	1	Stathmin (Leukemia-associated phosphoprotein p18) (Metablastin) (Oncoprotein 18) (Op18) (Phosphoprotein p19) (pp19) (Prosolin) (Protein Pr22) (pp17)
Q14739	Q14739	LBR	LBR	NSCLC	1.23888	0.0055386	Tissue	Label-free	Li-2014-Nature-Tumor #16	1	Lamin-B receptor (Integral nuclear envelope inner membrane protein) (LMN2R)
P00338	P00338	LDHA	LDHA	NSCLC	1.6092	0.00205695	Tissue	Label-free	Li-2014-Nature-Tumor #16	1	L-lactate dehydrogenase A chain (LDH-A) (EC 1.1.1.27) (Cell proliferation-inducing gene 19 protein) (LDH muscle subunit) (LDH-M) (Renal carcinoma antigen NY-REN-59)
O95202	O95202	LETM1	LETM1	NSCLC	1.66684	0.00156832	Tissue	Label-free	Li-2014-Nature-Tumor #16	1	LETM1 and EF-hand domain-containing protein 1, mitochondrial (Leucine zipper-EF-hand-containing transmembrane protein 1)
P49916	P49916	LIG3	LIG3	NSCLC	1.66483	0.00337872	Tissue	Label-free	Li-2014-Nature-Tumor #16	1	DNA ligase 3 (EC 6.5.1.1) (DNA ligase III) (Polydeoxyribonucleotide synthase [ATP] 3)
O14639	O14639	ABLIM1	ABLIM1	NSCLC	-1.32192	0.013144	Tissue	Label-free	Li-2014-Nature-Tumor #16	1	Actin-binding LIM protein 1 (abLIM-1) (Actin-binding LIM protein family member 1) (Actin-binding double zinc finger protein) (LIMAB1) (Limatin)
P20700	P20700	LMNB1	LMNB1	NSCLC	1.1456	0.0020711	Tissue	Label-free	Li-2014-Nature-Tumor #16	1	Lamin-B1
Q8WWI1	Q8WWI1	LMO7	LMO7	NSCLC	-3.1166	0.0016565	Tissue	Label-free	Li-2014-Nature-Tumor #16	1	LIM domain only protein 7 (LMO-7) (F-box only protein 20) (LOMP)
O00534	O00534	VWA5A	VWA5A	NSCLC	-1.58474	0.0136232	Tissue	Label-free	Li-2014-Nature-Tumor #16	1	von Willebrand factor A domain-containing protein 5A (Breast cancer suppressor candidate 1) (BCSC-1) (Loss of heterozygosity 11 chromosomal region 2 gene A protein)
Q93052	Q93052	LPP	LPP	NSCLC	-1.07294	0.00954388	Tissue	Label-free	Li-2014-Nature-Tumor #16	1	Lipoma-preferred partner (LIM domain-containing preferred translocation partner in lipoma)
O75427	O75427	LRCH4	LRCH4	NSCLC	1.2146	0.0470409	Tissue	Label-free	Li-2014-Nature-Tumor #16	1	Leucine-rich repeat and calponin homology domain-containing protein 4 (Leucine-rich repeat neuronal protein 4) (Leucine-rich neuronal protein)
P30533	P30533	LRPAP1	LRPAP1	NSCLC	2.82442	0.000171653	Tissue	Label-free	Li-2014-Nature-Tumor #16	1	Alpha-2-macroglobulin receptor-associated protein (Alpha-2-MRAP) (Low density lipoprotein receptor-related protein-associated protein 1) (RAP)
P09960	P09960	LTA4H	LTA4H	NSCLC	-1.00375	0.0182877	Tissue	Label-free	Li-2014-Nature-Tumor #16	1	Leukotriene A-4 hydrolase (LTA-4 hydrolase) (EC 3.3.2.6) (Leukotriene A(4) hydrolase)
Q14767	Q14767	LTBP2	LTBP2	NSCLC	-2.72246	0.00816457	Tissue	Label-free	Li-2014-Nature-Tumor #16	1	Latent-transforming growth factor beta-binding protein 2 (LTBP-2)
P50895	P50895	BCAM	BCAM	NSCLC	-4.36718	0.000919525	Tissue	Label-free	Li-2014-Nature-Tumor #16	1	Basal cell adhesion molecule (Auberger B antigen) (B-CAM cell surface glycoprotein) (F8/G253 antigen) (Lutheran antigen) (Lutheran blood group glycoprotein) (CD antigen CD239)
P07948	P07948	LYN	LYN	NSCLC	1.61913	0.0143225	Tissue	Label-free	Li-2014-Nature-Tumor #16	1	Tyrosine-protein kinase Lyn (EC 2.7.10.2) (Lck/Yes-related novel protein tyrosine kinase) (V-yes-1 Yamaguchi sarcoma viral related oncogene homolog) (p53Lyn) (p56Lyn)
P61626	P61626	LYZ	LYZ	NSCLC	-2.0319	0.00107064	Tissue	Label-free	Li-2014-Nature-Tumor #16	1	Lysozyme C (EC 3.2.1.17) (1,4-beta-N-acetylmuramidase C)
P20645	P20645	M6PR	M6PR	NSCLC	1.37471	0.00736617	Tissue	Label-free	Li-2014-Nature-Tumor #16	1	Cation-dependent mannose-6-phosphate receptor (CD Man-6-P receptor) (CD-MPR) (46 kDa mannose 6-phosphate receptor) (MPR 46)
Q14444	Q14444	CAPRIN1	CAPRIN1	NSCLC	1.38871	0.00111392	Tissue	Label-free	Li-2014-Nature-Tumor #16	1	Caprin-1 (Cell cycle-associated protein 1) (Cytoplasmic activation- and proliferation-associated protein 1) (GPI-anchored membrane protein 1) (GPI-anchored protein p137) (GPI-p137) (p137GPI) (Membrane component chromosome 11 surface marker 1) (RNA granule protein 105)
Q15796	Q15796	SMAD2	SMAD2	NSCLC	1.882	0.000743499	Tissue	Label-free	Li-2014-Nature-Tumor #16	1	Mothers against decapentaplegic homolog 2 (MAD homolog 2) (Mothers against DPP homolog 2) (JV18-1) (Mad-related protein 2) (hMAD-2) (SMAD family member 2) (SMAD 2) (Smad2) (hSMAD2)
Q16706	Q16706	MAN2A1	MAN2A1	NSCLC	1.7212	0.00884663	Tissue	Label-free	Li-2014-Nature-Tumor #16	1	Alpha-mannosidase 2 (EC 3.2.1.114) (Golgi alpha-mannosidase II) (AMan II) (Man II) (Mannosidase alpha class 2A member 1) (Mannosyl-oligosaccharide 1,3-1,6-alpha-mannosidase)
P21397	P21397	MAOA	MAOA	NSCLC	-3.78331	0.00151653	Tissue	Label-free	Li-2014-Nature-Tumor #16	1	Amine oxidase [flavin-containing] A (EC 1.4.3.4) (Monoamine oxidase type A) (MAO-A)
P27338	P27338	MAOB	MAOB	NSCLC	-3.29097	2.3e-05	Tissue	Label-free	Li-2014-Nature-Tumor #16	1	Amine oxidase [flavin-containing] B (EC 1.4.3.4) (Monoamine oxidase type B) (MAO-B)
P56192	P56192	MARS	MARS	NSCLC	1.14435	0.00101624	Tissue	Label-free	Li-2014-Nature-Tumor #16	1	Methionine--tRNA ligase, cytoplasmic (EC 6.1.1.10) (Methionyl-tRNA synthetase) (MetRS)
P43121	P43121	MCAM	MCAM	NSCLC	-2.35046	0.000574082	Tissue	Label-free	Li-2014-Nature-Tumor #16	1	Cell surface glycoprotein MUC18 (Cell surface glycoprotein P1H12) (Melanoma cell adhesion molecule) (Melanoma-associated antigen A32) (Melanoma-associated antigen MUC18) (S-endo 1 endothelial-associated antigen) (CD antigen CD146)
P49736	P49736	MCM2	MCM2	NSCLC	4.34498	1.14e-06	Tissue	Label-free	Li-2014-Nature-Tumor #16	1	DNA replication licensing factor MCM2 (EC 3.6.4.12) (Minichromosome maintenance protein 2 homolog) (Nuclear protein BM28)
P25205	P25205	MCM3	MCM3	NSCLC	3.6922	1.44e-06	Tissue	Label-free	Li-2014-Nature-Tumor #16	1	DNA replication licensing factor MCM3 (EC 3.6.4.12) (DNA polymerase alpha holoenzyme-associated protein P1) (P1-MCM3) (RLF subunit beta) (p102)
P33991	P33991	MCM4	MCM4	NSCLC	4.04813	4.9e-06	Tissue	Label-free	Li-2014-Nature-Tumor #16	1	DNA replication licensing factor MCM4 (EC 3.6.4.12) (CDC21 homolog) (P1-CDC21)
P33992	P33992	MCM5	MCM5	NSCLC	3.89815	3.81e-06	Tissue	Label-free	Li-2014-Nature-Tumor #16	1	DNA replication licensing factor MCM5 (EC 3.6.4.12) (CDC46 homolog) (P1-CDC46)
Q14566	Q14566	MCM6	MCM6	NSCLC	4.09911	9.61e-06	Tissue	Label-free	Li-2014-Nature-Tumor #16	1	DNA replication licensing factor MCM6 (EC 3.6.4.12) (p105MCM)
P33993	P33993	MCM7	MCM7	NSCLC	4.48933	1.44e-06	Tissue	Label-free	Li-2014-Nature-Tumor #16	1	DNA replication licensing factor MCM7 (EC 3.6.4.12) (CDC47 homolog) (P1.1-MCM3)
P21741	P21741	MDK	MDK	NSCLC	1.67408	0.0384285	Tissue	Label-free	Li-2014-Nature-Tumor #16	1	Midkine (MK) (Amphiregulin-associated protein) (ARAP) (Midgestation and kidney protein) (Neurite outgrowth-promoting factor 2) (Neurite outgrowth-promoting protein)
P51608	P51608	MECP2	MECP2	NSCLC	-1.56512	0.00658904	Tissue	Label-free	Li-2014-Nature-Tumor #16	1	Methyl-CpG-binding protein 2 (MeCp-2 protein) (MeCp2)
P55001	P55001	MFAP2	MFAP2	NSCLC	-1.35432	0.0307834	Tissue	Label-free	Li-2014-Nature-Tumor #16	1	Microfibrillar-associated protein 2 (MFAP-2) (Microfibril-associated glycoprotein 1) (MAGP) (MAGP-1)
P55083	P55083	MFAP4	MFAP4	NSCLC	-4.33056	8.56e-05	Tissue	Label-free	Li-2014-Nature-Tumor #16	1	Microfibril-associated glycoprotein 4
P08493	P08493	MGP	MGP	NSCLC	-3.02808	0.000123687	Tissue	Label-free	Li-2014-Nature-Tumor #16	1	Matrix Gla protein (MGP) (Cell growth-inhibiting gene 36 protein)
P14174	P14174	MIF	MIF	NSCLC	1.07285	0.00214318	Tissue	Label-free	Li-2014-Nature-Tumor #16	1	Macrophage migration inhibitory factor (MIF) (EC 5.3.2.1) (Glycosylation-inhibiting factor) (GIF) (L-dopachrome isomerase) (L-dopachrome tautomerase) (EC 5.3.3.12) (Phenylpyruvate tautomerase)
P50281	P50281	MMP14	MMP14	NSCLC	3.54191	2.82e-05	Tissue	Label-free	Li-2014-Nature-Tumor #16	1	Matrix metalloproteinase-14 (MMP-14) (EC 3.4.24.80) (MMP-X1) (Membrane-type matrix metalloproteinase 1) (MT-MMP 1) (MTMMP1) (Membrane-type-1 matrix metalloproteinase) (MT1-MMP) (MT1MMP)
Q02252	Q02252	ALDH6A1	ALDH6A1	NSCLC	-1.57484	0.00222845	Tissue	Label-free	Li-2014-Nature-Tumor #16	1	Methylmalonate-semialdehyde dehydrogenase [acylating], mitochondrial (MMSDH) (Malonate-semialdehyde dehydrogenase [acylating]) (EC 1.2.1.18) (EC 1.2.1.27) (Aldehyde dehydrogenase family 6 member A1)
Q9HCE1	Q9HCE1	MOV10	MOV10	NSCLC	2.20375	0.000145502	Tissue	Label-free	Li-2014-Nature-Tumor #16	1	Putative helicase MOV-10 (EC 3.6.4.13) (Armitage homolog) (Moloney leukemia virus 10 protein)
P34949	P34949	MPI	MPI	NSCLC	1.18962	0.0180149	Tissue	Label-free	Li-2014-Nature-Tumor #16	1	Mannose-6-phosphate isomerase (EC 5.3.1.8) (Phosphohexomutase) (Phosphomannose isomerase) (PMI)
Q00013	Q00013	MPP1	MPP1	NSCLC	-1.08636	0.0442563	Tissue	Label-free	Li-2014-Nature-Tumor #16	1	55 kDa erythrocyte membrane protein (p55) (Membrane protein, palmitoylated 1)
P22897	P22897	MRC1	MRC1	NSCLC	-2.41466	0.0185368	Tissue	Label-free	Li-2014-Nature-Tumor #16	1	Macrophage mannose receptor 1 (MMR) (C-type lectin domain family 13 member D) (C-type lectin domain family 13 member D-like) (Human mannose receptor) (hMR) (Macrophage mannose receptor 1-like protein 1) (CD antigen CD206)
P49959	P49959	MRE11A	MRE11A	NSCLC	1.15982	0.0240961	Tissue	Label-free	Li-2014-Nature-Tumor #16	1	Double-strand break repair protein MRE11A (Meiotic recombination 11 homolog 1) (MRE11 homolog 1) (Meiotic recombination 11 homolog A) (MRE11 homolog A)
O43795	O43795	MYO1B	MYO1B	NSCLC	-1.44985	0.00208319	Tissue	Label-free	Li-2014-Nature-Tumor #16	1	Unconventional myosin-Ib (MYH-1c) (Myosin I alpha) (MMI-alpha) (MMIa)
P43246	P43246	MSH2	MSH2	NSCLC	2.85755	0.000359311	Tissue	Label-free	Li-2014-Nature-Tumor #16	1	DNA mismatch repair protein Msh2 (hMSH2) (MutS protein homolog 2)
P02795	P02795	MT2A	MT2A	NSCLC	1.03045	0.0325746	Tissue	Label-free	Li-2014-Nature-Tumor #16	1	Metallothionein-2 (MT-2) (Metallothionein-2A) (Metallothionein-II) (MT-II)
P00395	P00395	MT-CO1	MT-CO1	NSCLC	2.02567	0.0257402	Tissue	Label-free	Li-2014-Nature-Tumor #16	1	Cytochrome c oxidase subunit 1 (EC 1.9.3.1) (Cytochrome c oxidase polypeptide I)
P11586	P11586	MTHFD1	MTHFD1	NSCLC	1.53397	7.13e-05	Tissue	Label-free	Li-2014-Nature-Tumor #16	1	C-1-tetrahydrofolate synthase, cytoplasmic (C1-THF synthase) [Cleaved into: C-1-tetrahydrofolate synthase, cytoplasmic, N-terminally processed] [Includes: Methylenetetrahydrofolate dehydrogenase (EC 1.5.1.5); Methenyltetrahydrofolate cyclohydrolase (EC 3.5.4.9); Formyltetrahydrofolate synthetase (EC 6.3.4.3)]
Q13505	Q13505	MTX1	MTX1	NSCLC	1.84013	0.000447285	Tissue	Label-free	Li-2014-Nature-Tumor #16	1	Metaxin-1 (Mitochondrial outer membrane import complex protein 1)
P20591	P20591	MX1	MX1	NSCLC	1.83177	0.0108582	Tissue	Label-free	Li-2014-Nature-Tumor #16	1	Interferon-induced GTP-binding protein Mx1 (Interferon-induced protein p78) (IFI-78K) (Interferon-regulated resistance GTP-binding protein MxA) (Myxoma resistance protein 1) (Myxovirus resistance protein 1) [Cleaved into: Interferon-induced GTP-binding protein Mx1, N-terminally processed]
P35580	P35580	MYH10	MYH10	NSCLC	-2.35545	5.54e-05	Tissue	Label-free	Li-2014-Nature-Tumor #16	1	Myosin-10 (Cellular myosin heavy chain, type B) (Myosin heavy chain 10) (Myosin heavy chain, non-muscle IIb) (Non-muscle myosin heavy chain B) (NMMHC-B) (Non-muscle myosin heavy chain IIb) (NMMHC II-b) (NMMHC-IIB)
P35749	P35749	MYH11	MYH11	NSCLC	-5.1025	0.000122876	Tissue	Label-free	Li-2014-Nature-Tumor #16	1	Myosin-11 (Myosin heavy chain 11) (Myosin heavy chain, smooth muscle isoform) (SMMHC)
Q15746	Q15746	MYLK	MYLK	NSCLC	-2.27377	3.55e-05	Tissue	Label-free	Li-2014-Nature-Tumor #16	1	Myosin light chain kinase, smooth muscle (MLCK) (smMLCK) (EC 2.7.11.18) (Kinase-related protein) (KRP) (Telokin) [Cleaved into: Myosin light chain kinase, smooth muscle, deglutamylated form]
O94832	O94832	MYO1D	MYO1D	NSCLC	-1.4204	0.0248119	Tissue	Label-free	Li-2014-Nature-Tumor #16	1	Unconventional myosin-Id
Q12965	Q12965	MYO1E	MYO1E	NSCLC	2.48125	0.00042315	Tissue	Label-free	Li-2014-Nature-Tumor #16	1	Unconventional myosin-Ie (Myosin-Ic) (Unconventional myosin 1E)
Q13765	Q13765	NACA	NACA	NSCLC	1.65102	0.000147025	Tissue	Label-free	Li-2014-Nature-Tumor #16	1	Nascent polypeptide-associated complex subunit alpha (NAC-alpha) (Alpha-NAC) (allergen Hom s 2)
P52272	P52272	HNRNPM	HNRNPM	NSCLC	1.12834	0.000447192	Tissue	Label-free	Li-2014-Nature-Tumor #16	1	Heterogeneous nuclear ribonucleoprotein M (hnRNP M)
P55209	P55209	NAP1L1	NAP1L1	NSCLC	1.3244	0.000444056	Tissue	Label-free	Li-2014-Nature-Tumor #16	1	Nucleosome assembly protein 1-like 1 (NAP-1-related protein) (hNRP)
Q99733	Q99733	NAP1L4	NAP1L4	NSCLC	1.00145	0.00183649	Tissue	Label-free	Li-2014-Nature-Tumor #16	1	Nucleosome assembly protein 1-like 4 (Nucleosome assembly protein 2) (NAP-2)
O43776	O43776	NARS	NARS	NSCLC	2.43981	7.9e-05	Tissue	Label-free	Li-2014-Nature-Tumor #16	1	Asparagine--tRNA ligase, cytoplasmic (EC 6.1.1.22) (Asparaginyl-tRNA synthetase) (AsnRS)
P49321	P49321	NASP	NASP	NSCLC	2.55612	0.000589325	Tissue	Label-free	Li-2014-Nature-Tumor #16	1	Nuclear autoantigenic sperm protein (NASP)
Q09161	Q09161	NCBP1	NCBP1	NSCLC	2.5397	1.43e-05	Tissue	Label-free	Li-2014-Nature-Tumor #16	1	Nuclear cap-binding protein subunit 1 (80 kDa nuclear cap-binding protein) (CBP80) (NCBP 80 kDa subunit)
P19338	P19338	NCL	NCL	NSCLC	1.39022	0.000465444	Tissue	Label-free	Li-2014-Nature-Tumor #16	1	Nucleolin (Protein C23)
Q16718	Q16718	NDUFA5	NDUFA5	NSCLC	1.14777	0.0447848	Tissue	Label-free	Li-2014-Nature-Tumor #16	1	NADH dehydrogenase [ubiquinone] 1 alpha subcomplex subunit 5 (Complex I subunit B13) (Complex I-13kD-B) (CI-13kD-B) (NADH-ubiquinone oxidoreductase 13 kDa-B subunit)
O14561	O14561	NDUFAB1	NDUFAB1	NSCLC	4.22904	4.45e-05	Tissue	Label-free	Li-2014-Nature-Tumor #16	1	Acyl carrier protein, mitochondrial (ACP) (CI-SDAP) (NADH-ubiquinone oxidoreductase 9.6 kDa subunit)
O43920	O43920	NDUFS5	NDUFS5	NSCLC	1.33731	0.0112207	Tissue	Label-free	Li-2014-Nature-Tumor #16	1	NADH dehydrogenase [ubiquinone] iron-sulfur protein 5 (Complex I-15 kDa) (CI-15 kDa) (NADH-ubiquinone oxidoreductase 15 kDa subunit)
O75380	O75380	NDUFS6	NDUFS6	NSCLC	1.12377	0.0299334	Tissue	Label-free	Li-2014-Nature-Tumor #16	1	NADH dehydrogenase [ubiquinone] iron-sulfur protein 6, mitochondrial (Complex I-13kD-A) (CI-13kD-A) (NADH-ubiquinone oxidoreductase 13 kDa-A subunit)
P19404	P19404	NDUFV2	NDUFV2	NSCLC	1.25078	0.00899229	Tissue	Label-free	Li-2014-Nature-Tumor #16	1	NADH dehydrogenase [ubiquinone] flavoprotein 2, mitochondrial (EC 1.6.5.3) (EC 1.6.99.3) (NADH-ubiquinone oxidoreductase 24 kDa subunit)
Q9Y295	Q9Y295	DRG1	DRG1	NSCLC	2.03105	0.000605291	Tissue	Label-free	Li-2014-Nature-Tumor #16	1	Developmentally-regulated GTP-binding protein 1 (DRG-1) (Neural precursor cell expressed developmentally down-regulated protein 3) (NEDD-3)
P62906	P62906	RPL10A	RPL10A	NSCLC	1.36345	0.000247201	Tissue	Label-free	Li-2014-Nature-Tumor #16	1	60S ribosomal protein L10a (CSA-19) (Neural precursor cell expressed developmentally down-regulated protein 6) (NEDD-6)
Q15843	Q15843	NEDD8	NEDD8	NSCLC	1.15014	0.00196534	Tissue	Label-free	Li-2014-Nature-Tumor #16	1	NEDD8 (Neddylin) (Neural precursor cell expressed developmentally down-regulated protein 8) (NEDD-8) (Ubiquitin-like protein Nedd8)
Q00653	Q00653	NFKB2	NFKB2	NSCLC	2.20239	0.0024258	Tissue	Label-free	Li-2014-Nature-Tumor #16	1	Nuclear factor NF-kappa-B p100 subunit (DNA-binding factor KBF2) (H2TF1) (Lymphocyte translocation chromosome 10 protein) (Nuclear factor of kappa light polypeptide gene enhancer in B-cells 2) (Oncogene Lyt-10) (Lyt10) [Cleaved into: Nuclear factor NF-kappa-B p52 subunit]
P55769	P55769	NHP2L1	NHP2L1	NSCLC	1.3992	0.000152183	Tissue	Label-free	Li-2014-Nature-Tumor #16	1	NHP2-like protein 1 (High mobility group-like nuclear protein 2 homolog 1) (OTK27) (SNU13 homolog) (hSNU13) (U4/U6.U5 small nuclear ribonucleoprotein SNU13) (U4/U6.U5 tri-snRNP 15.5 kDa protein) [Cleaved into: NHP2-like protein 1, N-terminally processed]
P14543	P14543	NID1	NID1	NSCLC	-3.16309	0.00026849	Tissue	Label-free	Li-2014-Nature-Tumor #16	1	Nidogen-1 (NID-1) (Entactin)
P22392	P22392	NME2	NME2	NSCLC	1.62197	0.000321402	Tissue	Label-free	Li-2014-Nature-Tumor #16	1	Nucleoside diphosphate kinase B (NDK B) (NDP kinase B) (EC 2.7.4.6) (C-myc purine-binding transcription factor PUF) (Histidine protein kinase NDKB) (EC 2.7.13.3) (nm23-H2)
P40261	P40261	NNMT	NNMT	NSCLC	1.86787	0.0108267	Tissue	Label-free	Li-2014-Nature-Tumor #16	1	Nicotinamide N-methyltransferase (EC 2.1.1.1)
P46087	P46087	NOP2	NOP2	NSCLC	1.77964	0.0271652	Tissue	Label-free	Li-2014-Nature-Tumor #16	1	Probable 28S rRNA (cytosine(4447)-C(5))-methyltransferase (EC 2.1.1.-) (Nucleolar protein 1) (Nucleolar protein 2 homolog) (Proliferating-cell nucleolar antigen p120) (Proliferation-associated nucleolar protein p120)
Q15233	Q15233	NONO	NONO	NSCLC	1.22421	0.000594987	Tissue	Label-free	Li-2014-Nature-Tumor #16	1	Non-POU domain-containing octamer-binding protein (NonO protein) (54 kDa nuclear RNA- and DNA-binding protein) (55 kDa nuclear protein) (DNA-binding p52/p100 complex, 52 kDa subunit) (NMT55) (p54(nrb)) (p54nrb)
P06748	P06748	NPM1	NPM1	NSCLC	1.09696	0.00360467	Tissue	Label-free	Li-2014-Nature-Tumor #16	1	Nucleophosmin (NPM) (Nucleolar phosphoprotein B23) (Nucleolar protein NO38) (Numatrin)
O43847	O43847	NRD1	NRD1	NSCLC	1.48449	0.0200865	Tissue	Label-free	Li-2014-Nature-Tumor #16	1	Nardilysin (EC 3.4.24.61) (N-arginine dibasic convertase) (NRD convertase) (NRD-C) (Nardilysin convertase)
P67809	P67809	YBX1	YBX1	NSCLC	1.73457	0.000357968	Tissue	Label-free	Li-2014-Nature-Tumor #16	1	NA
P80303	P80303	NUCB2	NUCB2	NSCLC	1.90545	0.0159754	Tissue	Label-free	Li-2014-Nature-Tumor #16	1	Nucleobindin-2 (DNA-binding protein NEFA) (Gastric cancer antigen Zg4) (Prepronesfatin) [Cleaved into: Nesfatin-1]
Q99567	Q99567	NUP88	NUP88	NSCLC	1.09351	0.0354129	Tissue	Label-free	Li-2014-Nature-Tumor #16	1	Nuclear pore complex protein Nup88 (88 kDa nucleoporin) (Nucleoporin Nup88)
P52948	P52948	NUP98	NUP98	NSCLC	1.81405	0.00228979	Tissue	Label-free	Li-2014-Nature-Tumor #16	1	Nuclear pore complex protein Nup98-Nup96 [Cleaved into: Nuclear pore complex protein Nup98 (98 kDa nucleoporin) (Nucleoporin Nup98) (Nup98); Nuclear pore complex protein Nup96 (96 kDa nucleoporin) (Nucleoporin Nup96) (Nup96)]
P29728	P29728	OAS2	OAS2	NSCLC	1.27424	0.020082	Tissue	Label-free	Li-2014-Nature-Tumor #16	1	2'-5'-oligoadenylate synthase 2 ((2-5')oligo(A) synthase 2) (2-5A synthase 2) (EC 2.7.7.84) (p69 OAS / p71 OAS) (p69OAS / p71OAS)
Q9Y6K5	Q9Y6K5	OAS3	OAS3	NSCLC	1.8892	0.00971352	Tissue	Label-free	Li-2014-Nature-Tumor #16	1	2'-5'-oligoadenylate synthase 3 ((2-5')oligo(A) synthase 3) (2-5A synthase 3) (EC 2.7.7.84) (p100 OAS) (p100OAS)
P04181	P04181	OAT	OAT	NSCLC	4.42709	2.46e-05	Tissue	Label-free	Li-2014-Nature-Tumor #16	1	Ornithine aminotransferase, mitochondrial (EC 2.6.1.13) (Ornithine delta-aminotransferase) (Ornithine--oxo-acid aminotransferase) [Cleaved into: Ornithine aminotransferase, hepatic form; Ornithine aminotransferase, renal form]
P20774	P20774	OGN	OGN	NSCLC	-3.53597	0.00153089	Tissue	Label-free	Li-2014-Nature-Tumor #16	1	Mimecan (Osteoglycin) (Osteoinductive factor) (OIF)
P02763	P02763	ORM1	ORM1	NSCLC	-1.2457	0.0118042	Tissue	Label-free	Li-2014-Nature-Tumor #16	1	Alpha-1-acid glycoprotein 1 (AGP 1) (Orosomucoid-1) (OMD 1)
P19652	P19652	ORM2	ORM2	NSCLC	-1.46891	0.00373226	Tissue	Label-free	Li-2014-Nature-Tumor #16	1	Alpha-1-acid glycoprotein 2 (AGP 2) (Orosomucoid-2) (OMD 2)
P22059	P22059	OSBP	OSBP	NSCLC	1.22688	0.0271912	Tissue	Label-free	Li-2014-Nature-Tumor #16	1	Oxysterol-binding protein 1
P55809	P55809	OXCT1	OXCT1	NSCLC	1.08795	0.0241682	Tissue	Label-free	Li-2014-Nature-Tumor #16	1	Succinyl-CoA:3-ketoacid coenzyme A transferase 1, mitochondrial (EC 2.8.3.5) (3-oxoacid CoA-transferase 1) (Somatic-type succinyl-CoA:3-oxoacid CoA-transferase) (SCOT-s)
P13674	P13674	P4HA1	P4HA1	NSCLC	4.46971	1.92e-05	Tissue	Label-free	Li-2014-Nature-Tumor #16	1	Prolyl 4-hydroxylase subunit alpha-1 (4-PH alpha-1) (EC 1.14.11.2) (Procollagen-proline,2-oxoglutarate-4-dioxygenase subunit alpha-1)
P07237	P07237	P4HB	P4HB	NSCLC	1.36601	0.00111392	Tissue	Label-free	Li-2014-Nature-Tumor #16	1	Protein disulfide-isomerase (PDI) (EC 5.3.4.1) (Cellular thyroid hormone-binding protein) (Prolyl 4-hydroxylase subunit beta) (p55)
Q9UQ80	Q9UQ80	PA2G4	PA2G4	NSCLC	1.21078	0.000691729	Tissue	Label-free	Li-2014-Nature-Tumor #16	1	Proliferation-associated protein 2G4 (Cell cycle protein p38-2G4 homolog) (hG4-1) (ErbB3-binding protein 1)
Q15102	Q15102	PAFAH1B3	PAFAH1B3	NSCLC	2.36484	0.000189499	Tissue	Label-free	Li-2014-Nature-Tumor #16	1	Platelet-activating factor acetylhydrolase IB subunit gamma (EC 3.1.1.47) (PAF acetylhydrolase 29 kDa subunit) (PAF-AH 29 kDa subunit) (PAF-AH subunit gamma) (PAFAH subunit gamma)
P05121	P05121	SERPINE1	SERPINE1	NSCLC	1.83862	0.00512657	Tissue	Label-free	Li-2014-Nature-Tumor #16	1	Plasminogen activator inhibitor 1 (PAI) (PAI-1) (Endothelial plasminogen activator inhibitor) (Serpin E1)
Q13177	Q13177	PAK2	PAK2	NSCLC	1.06116	0.00464495	Tissue	Label-free	Li-2014-Nature-Tumor #16	1	Serine/threonine-protein kinase PAK 2 (EC 2.7.11.1) (Gamma-PAK) (PAK65) (S6/H4 kinase) (p21-activated kinase 2) (PAK-2) (p58) [Cleaved into: PAK-2p27 (p27); PAK-2p34 (p34) (C-t-PAK2)]
P11498	P11498	PC	PC	NSCLC	1.85625	0.00193819	Tissue	Label-free	Li-2014-Nature-Tumor #16	1	Pyruvate carboxylase, mitochondrial (EC 6.4.1.1) (Pyruvic carboxylase) (PCB)
P61457	P61457	PCBD1	PCBD1	NSCLC	-1.26024	0.0498738	Tissue	Label-free	Li-2014-Nature-Tumor #16	1	Pterin-4-alpha-carbinolamine dehydratase (PHS) (EC 4.2.1.96) (4-alpha-hydroxy-tetrahydropterin dehydratase) (Dimerization cofactor of hepatocyte nuclear factor 1-alpha) (DCoH) (Dimerization cofactor of HNF1) (Phenylalanine hydroxylase-stimulating protein) (Pterin carbinolamine dehydratase) (PCD)
P12004	P12004	PCNA	PCNA	NSCLC	2.85532	1.44e-06	Tissue	Label-free	Li-2014-Nature-Tumor #16	1	Proliferating cell nuclear antigen (PCNA) (Cyclin)
P49585	P49585	PCYT1A	PCYT1A	NSCLC	1.42025	0.0326863	Tissue	Label-free	Li-2014-Nature-Tumor #16	1	Choline-phosphate cytidylyltransferase A (EC 2.7.7.15) (CCT-alpha) (CTP:phosphocholine cytidylyltransferase A) (CCT A) (CT A) (Phosphorylcholine transferase A)
P16284	P16284	PECAM1	PECAM1	NSCLC	-3.68285	1.14e-06	Tissue	Label-free	Li-2014-Nature-Tumor #16	1	Platelet endothelial cell adhesion molecule (PECAM-1) (EndoCAM) (GPIIA') (PECA1) (CD antigen CD31)
O15067	O15067	PFAS	PFAS	NSCLC	1.94795	0.00218828	Tissue	Label-free	Li-2014-Nature-Tumor #16	1	Phosphoribosylformylglycinamidine synthase (FGAM synthase) (FGAMS) (EC 6.3.5.3) (Formylglycinamide ribonucleotide amidotransferase) (FGAR amidotransferase) (FGAR-AT) (Formylglycinamide ribotide amidotransferase)
Q9UHV9	Q9UHV9	PFDN2	PFDN2	NSCLC	1.59383	0.000354507	Tissue	Label-free	Li-2014-Nature-Tumor #16	1	Prefoldin subunit 2
Q9NQP4	Q9NQP4	PFDN4	PFDN4	NSCLC	1.91565	0.000791914	Tissue	Label-free	Li-2014-Nature-Tumor #16	1	Prefoldin subunit 4 (Protein C-1)
Q99471	Q99471	PFDN5	PFDN5	NSCLC	1.95625	0.000555275	Tissue	Label-free	Li-2014-Nature-Tumor #16	1	Prefoldin subunit 5 (C-Myc-binding protein Mm-1) (Myc modulator 1)
P08237	P08237	PFKM	PFKM	NSCLC	1.02329	0.0137371	Tissue	Label-free	Li-2014-Nature-Tumor #16	1	ATP-dependent 6-phosphofructokinase, muscle type (ATP-PFK) (PFK-M) (EC 2.7.1.11) (6-phosphofructokinase type A) (Phosphofructo-1-kinase isozyme A) (PFK-A) (Phosphohexokinase)
Q01813	Q01813	PFKP	PFKP	NSCLC	3.50294	2.5e-05	Tissue	Label-free	Li-2014-Nature-Tumor #16	1	ATP-dependent 6-phosphofructokinase, platelet type (ATP-PFK) (PFK-P) (EC 2.7.1.11) (6-phosphofructokinase type C) (Phosphofructo-1-kinase isozyme C) (PFK-C) (Phosphohexokinase)
P00558	P00558	PGK1	PGK1	NSCLC	1.06678	0.000698471	Tissue	Label-free	Li-2014-Nature-Tumor #16	1	Phosphoglycerate kinase 1 (EC 2.7.2.3) (Cell migration-inducing gene 10 protein) (Primer recognition protein 2) (PRP 2)
Q15124	Q15124	PGM5	PGM5	NSCLC	-4.39375	3.27e-06	Tissue	Label-free	Li-2014-Nature-Tumor #16	1	Phosphoglucomutase-like protein 5 (Aciculin) (Phosphoglucomutase-related protein) (PGM-RP)
P01009	P01009	SERPINA1	SERPINA1	NSCLC	-1.72389	0.00355984	Tissue	Label-free	Li-2014-Nature-Tumor #16	1	Alpha-1-antitrypsin (Alpha-1 protease inhibitor) (Alpha-1-antiproteinase) (Serpin A1) [Cleaved into: Short peptide from AAT (SPAAT)]
P36952	P36952	SERPINB5	SERPINB5	NSCLC	3.73749	0.00437017	Tissue	Label-free	Li-2014-Nature-Tumor #16	1	Serpin B5 (Maspin) (Peptidase inhibitor 5) (PI-5)
P35237	P35237	SERPINB6	SERPINB6	NSCLC	-2.2332	0.01648	Tissue	Label-free	Li-2014-Nature-Tumor #16	1	Serpin B6 (Cytoplasmic antiproteinase) (CAP) (Peptidase inhibitor 6) (PI-6) (Placental thrombin inhibitor)
P01833	P01833	PIGR	PIGR	NSCLC	-4.81785	1.96e-05	Tissue	Label-free	Li-2014-Nature-Tumor #16	1	Polymeric immunoglobulin receptor (PIgR) (Poly-Ig receptor) (Hepatocellular carcinoma-associated protein TB6) [Cleaved into: Secretory component]
Q9Y237	Q9Y237	PIN4	PIN4	NSCLC	1.36186	0.0287105	Tissue	Label-free	Li-2014-Nature-Tumor #16	1	Peptidyl-prolyl cis-trans isomerase NIMA-interacting 4 (EC 5.2.1.8) (Parvulin-14) (Par14) (hPar14) (Parvulin-17) (Par17) (hPar17) (Peptidyl-prolyl cis-trans isomerase Pin4) (PPIase Pin4) (Peptidyl-prolyl cis/trans isomerase EPVH) (hEPVH) (Rotamase Pin4)
P14618	P14618	PKM2	PKM2	NSCLC	1.78859	8.67e-05	Tissue	Label-free	Li-2014-Nature-Tumor #16	1	Pyruvate kinase PKM (EC 2.7.1.40) (Cytosolic thyroid hormone-binding protein) (CTHBP) (Opa-interacting protein 3) (OIP-3) (Pyruvate kinase 2/3) (Pyruvate kinase muscle isozyme) (Thyroid hormone-binding protein 1) (THBP1) (Tumor M2-PK) (p58)
Q13835	Q13835	PKP1	PKP1	NSCLC	2.14724	0.0463014	Tissue	Label-free	Li-2014-Nature-Tumor #16	1	Plakophilin-1 (Band 6 protein) (B6P)
Q99959	Q99959	PKP2	PKP2	NSCLC	1.44969	0.0310464	Tissue	Label-free	Li-2014-Nature-Tumor #16	1	Plakophilin-2
Q03405	Q03405	PLAUR	PLAUR	NSCLC	1.89146	0.00990569	Tissue	Label-free	Li-2014-Nature-Tumor #16	1	Urokinase plasminogen activator surface receptor (U-PAR) (uPAR) (Monocyte activation antigen Mo3) (CD antigen CD87)
P51178	P51178	PLCD1	PLCD1	NSCLC	-1.55767	0.0321236	Tissue	Label-free	Li-2014-Nature-Tumor #16	1	1-phosphatidylinositol 4,5-bisphosphate phosphodiesterase delta-1 (EC 3.1.4.11) (Phosphoinositide phospholipase C-delta-1) (Phospholipase C-III) (PLC-III) (Phospholipase C-delta-1) (PLC-delta-1)
P19174	P19174	PLCG1	PLCG1	NSCLC	2.6434	0.0218973	Tissue	Label-free	Li-2014-Nature-Tumor #16	1	1-phosphatidylinositol 4,5-bisphosphate phosphodiesterase gamma-1 (EC 3.1.4.11) (PLC-148) (Phosphoinositide phospholipase C-gamma-1) (Phospholipase C-II) (PLC-II) (Phospholipase C-gamma-1) (PLC-gamma-1)
P08697	P08697	SERPINF2	SERPINF2	NSCLC	-1.53625	0.0230213	Tissue	Label-free	Li-2014-Nature-Tumor #16	1	Alpha-2-antiplasmin (Alpha-2-AP) (Alpha-2-plasmin inhibitor) (Alpha-2-PI) (Serpin F2)
Q02809	Q02809	PLOD1	PLOD1	NSCLC	4.47259	1.64e-05	Tissue	Label-free	Li-2014-Nature-Tumor #16	1	Procollagen-lysine,2-oxoglutarate 5-dioxygenase 1 (EC 1.14.11.4) (Lysyl hydroxylase 1) (LH1)
O00469	O00469	PLOD2	PLOD2	NSCLC	4.92891	9.68e-05	Tissue	Label-free	Li-2014-Nature-Tumor #16	1	Procollagen-lysine,2-oxoglutarate 5-dioxygenase 2 (EC 1.14.11.4) (Lysyl hydroxylase 2) (LH2)
O43660	O43660	PLRG1	PLRG1	NSCLC	1.78645	0.00450187	Tissue	Label-free	Li-2014-Nature-Tumor #16	1	Pleiotropic regulator 1
O15305	O15305	PMM2	PMM2	NSCLC	2.09655	0.00847389	Tissue	Label-free	Li-2014-Nature-Tumor #16	1	Phosphomannomutase 2 (PMM 2) (EC 5.4.2.8)
Q9H307	Q9H307	PNN	PNN	NSCLC	1.62179	0.0297868	Tissue	Label-free	Li-2014-Nature-Tumor #16	1	Pinin (140 kDa nuclear and cell adhesion-related phosphoprotein) (Desmosome-associated protein) (Domain-rich serine protein) (DRS protein) (DRSP) (Melanoma metastasis clone A protein) (Nuclear protein SDK3) (SR-like protein)
O00592	O00592	PODXL	PODXL	NSCLC	-3.18216	0.000147025	Tissue	Label-free	Li-2014-Nature-Tumor #16	1	Podocalyxin (GCTM-2 antigen) (Gp200) (Podocalyxin-like protein 1) (PC) (PCLP-1)
P24928	P24928	POLR2A	POLR2A	NSCLC	1.2974	0.0458786	Tissue	Label-free	Li-2014-Nature-Tumor #16	1	DNA-directed RNA polymerase II subunit RPB1 (RNA polymerase II subunit B1) (EC 2.7.7.6) (DNA-directed RNA polymerase II subunit A) (DNA-directed RNA polymerase III largest subunit) (RNA-directed RNA polymerase II subunit RPB1) (EC 2.7.7.48)
P30876	P30876	POLR2B	POLR2B	NSCLC	3.1219	0.000180201	Tissue	Label-free	Li-2014-Nature-Tumor #16	1	DNA-directed RNA polymerase II subunit RPB2 (EC 2.7.7.6) (DNA-directed RNA polymerase II 140 kDa polypeptide) (DNA-directed RNA polymerase II subunit B) (RNA polymerase II subunit 2) (RNA polymerase II subunit B2)
P19387	P19387	POLR2C	POLR2C	NSCLC	1.30298	0.0335217	Tissue	Label-free	Li-2014-Nature-Tumor #16	1	DNA-directed RNA polymerase II subunit RPB3 (RNA polymerase II subunit 3) (RNA polymerase II subunit B3) (DNA-directed RNA polymerase II 33 kDa polypeptide) (RPB33) (DNA-directed RNA polymerase II subunit C) (RPB31)
P52434	P52434	POLR2H	POLR2H	NSCLC	1.71503	0.000630312	Tissue	Label-free	Li-2014-Nature-Tumor #16	1	DNA-directed RNA polymerases I, II, and III subunit RPABC3 (RNA polymerases I, II, and III subunit ABC3) (DNA-directed RNA polymerase II subunit H) (DNA-directed RNA polymerases I, II, and III 17.1 kDa polypeptide) (RPB17) (RPB8 homolog) (hRPB8)
P52435	P52435	POLR2J	POLR2J	NSCLC	1.56514	0.000383933	Tissue	Label-free	Li-2014-Nature-Tumor #16	1	DNA-directed RNA polymerase II subunit RPB11-a (RNA polymerase II subunit B11-a) (RPB11a) (DNA-directed RNA polymerase II subunit J-1) (RNA polymerase II 13.3 kDa subunit)
P27169	P27169	PON1	PON1	NSCLC	-2.11623	0.00115597	Tissue	Label-free	Li-2014-Nature-Tumor #16	1	Serum paraoxonase/arylesterase 1 (PON 1) (EC 3.1.1.2) (EC 3.1.1.81) (EC 3.1.8.1) (Aromatic esterase 1) (A-esterase 1) (K-45) (Serum aryldialkylphosphatase 1)
Q06203	Q06203	PPAT	PPAT	NSCLC	2.7622	1.36e-05	Tissue	Label-free	Li-2014-Nature-Tumor #16	1	Amidophosphoribosyltransferase (ATase) (EC 2.4.2.14) (Glutamine phosphoribosylpyrophosphate amidotransferase) (GPAT)
P02775	P02775	PPBP	PPBP	NSCLC	-2.1549	0.00639329	Tissue	Label-free	Li-2014-Nature-Tumor #16	1	Platelet basic protein (PBP) (C-X-C motif chemokine 7) (Leukocyte-derived growth factor) (LDGF) (Macrophage-derived growth factor) (MDGF) (Small-inducible cytokine B7) [Cleaved into: Connective tissue-activating peptide III (CTAP-III) (LA-PF4) (Low-affinity platelet factor IV); TC-2; Connective tissue-activating peptide III(1-81) (CTAP-III(1-81)); Beta-thromboglobulin (Beta-TG); Neutrophil-activa…
P23284	P23284	PPIB	PPIB	NSCLC	1.25221	0.000521101	Tissue	Label-free	Li-2014-Nature-Tumor #16	1	Peptidyl-prolyl cis-trans isomerase B (PPIase B) (EC 5.2.1.8) (CYP-S1) (Cyclophilin B) (Rotamase B) (S-cyclophilin) (SCYLP)
P45877	P45877	PPIC	PPIC	NSCLC	2.26179	0.00012934	Tissue	Label-free	Li-2014-Nature-Tumor #16	1	Peptidyl-prolyl cis-trans isomerase C (PPIase C) (EC 5.2.1.8) (Cyclophilin C) (Rotamase C)
Q08752	Q08752	PPID	PPID	NSCLC	2.69041	0.000416955	Tissue	Label-free	Li-2014-Nature-Tumor #16	1	Peptidyl-prolyl cis-trans isomerase D (PPIase D) (EC 5.2.1.8) (40 kDa peptidyl-prolyl cis-trans isomerase) (Cyclophilin-40) (CYP-40) (Cyclophilin-related protein) (Rotamase D)
O60437	O60437	PPL	PPL	NSCLC	-2.69283	0.00498094	Tissue	Label-free	Li-2014-Nature-Tumor #16	1	Periplakin (190 kDa paraneoplastic pemphigus antigen) (195 kDa cornified envelope precursor protein)
P36873	P36873	PPP1CC	PPP1CC	NSCLC	1.22549	0.0173849	Tissue	Label-free	Li-2014-Nature-Tumor #16	1	Serine/threonine-protein phosphatase PP1-gamma catalytic subunit (PP-1G) (EC 3.1.3.16) (Protein phosphatase 1C catalytic subunit)
P41236	P41236	PPP1R2	PPP1R2	NSCLC	1.5758	0.000556544	Tissue	Label-free	Li-2014-Nature-Tumor #16	1	Protein phosphatase inhibitor 2 (IPP-2)
Q14738	Q14738	PPP2R5D	PPP2R5D	NSCLC	1.57655	0.00570634	Tissue	Label-free	Li-2014-Nature-Tumor #16	1	Serine/threonine-protein phosphatase 2A 56 kDa regulatory subunit delta isoform (PP2A B subunit isoform B'-delta) (PP2A B subunit isoform B56-delta) (PP2A B subunit isoform PR61-delta) (PP2A B subunit isoform R5-delta)
P51888	P51888	PRELP	PRELP	NSCLC	-3.13715	0.000497907	Tissue	Label-free	Li-2014-Nature-Tumor #16	1	Prolargin (Proline-arginine-rich end leucine-rich repeat protein)
P54619	P54619	PRKAG1	PRKAG1	NSCLC	1.06488	0.00793708	Tissue	Label-free	Li-2014-Nature-Tumor #16	1	5'-AMP-activated protein kinase subunit gamma-1 (AMPK gamma1) (AMPK subunit gamma-1) (AMPKg)
P14314	P14314	PRKCSH	PRKCSH	NSCLC	1.09247	0.000933713	Tissue	Label-free	Li-2014-Nature-Tumor #16	1	Glucosidase 2 subunit beta (80K-H protein) (Glucosidase II subunit beta) (Protein kinase C substrate 60.1 kDa protein heavy chain) (PKCSH)
P78527	P78527	PRKDC	PRKDC	NSCLC	1.69098	0.000212639	Tissue	Label-free	Li-2014-Nature-Tumor #16	1	DNA-dependent protein kinase catalytic subunit (DNA-PK catalytic subunit) (DNA-PKcs) (EC 2.7.11.1) (DNPK1) (p460)
Q13976	Q13976	PRKG1	PRKG1	NSCLC	-1.39274	0.0161083	Tissue	Label-free	Li-2014-Nature-Tumor #16	1	cGMP-dependent protein kinase 1 (cGK 1) (cGK1) (EC 2.7.11.12) (cGMP-dependent protein kinase I) (cGKI)
P27361	P27361	MAPK3	MAPK3	NSCLC	-1.44751	0.0251012	Tissue	Label-free	Li-2014-Nature-Tumor #16	1	Mitogen-activated protein kinase 3 (MAP kinase 3) (MAPK 3) (EC 2.7.11.24) (ERT2) (Extracellular signal-regulated kinase 1) (ERK-1) (Insulin-stimulated MAP2 kinase) (MAP kinase isoform p44) (p44-MAPK) (Microtubule-associated protein 2 kinase) (p44-ERK1)
Q02750	Q02750	MAP2K1	MAP2K1	NSCLC	1.03728	0.00262563	Tissue	Label-free	Li-2014-Nature-Tumor #16	1	Dual specificity mitogen-activated protein kinase kinase 1 (MAP kinase kinase 1) (MAPKK 1) (MKK1) (EC 2.7.12.2) (ERK activator kinase 1) (MAPK/ERK kinase 1) (MEK 1)
P36507	P36507	MAP2K2	MAP2K2	NSCLC	1.18831	0.0163861	Tissue	Label-free	Li-2014-Nature-Tumor #16	1	Dual specificity mitogen-activated protein kinase kinase 2 (MAP kinase kinase 2) (MAPKK 2) (EC 2.7.12.2) (ERK activator kinase 2) (MAPK/ERK kinase 2) (MEK 2)
P46734	P46734	MAP2K3	MAP2K3	NSCLC	1.10725	0.0485783	Tissue	Label-free	Li-2014-Nature-Tumor #16	1	Dual specificity mitogen-activated protein kinase kinase 3 (MAP kinase kinase 3) (MAPKK 3) (EC 2.7.12.2) (MAPK/ERK kinase 3) (MEK 3) (Stress-activated protein kinase kinase 2) (SAPK kinase 2) (SAPKK-2) (SAPKK2)
P19525	P19525	EIF2AK2	EIF2AK2	NSCLC	2.69055	0.000419101	Tissue	Label-free	Li-2014-Nature-Tumor #16	1	Interferon-induced, double-stranded RNA-activated protein kinase (EC 2.7.11.1) (Eukaryotic translation initiation factor 2-alpha kinase 2) (eIF-2A protein kinase 2) (Interferon-inducible RNA-dependent protein kinase) (P1/eIF-2A protein kinase) (Protein kinase RNA-activated) (PKR) (Protein kinase R) (Tyrosine-protein kinase EIF2AK2) (EC 2.7.10.2) (p68 kinase)
Q13217	Q13217	DNAJC3	DNAJC3	NSCLC	1.83916	0.0299329	Tissue	Label-free	Li-2014-Nature-Tumor #16	1	DnaJ homolog subfamily C member 3 (Endoplasmic reticulum DNA J domain-containing protein 6) (ER-resident protein ERdj6) (ERdj6) (Interferon-induced, double-stranded RNA-activated protein kinase inhibitor) (Protein kinase inhibitor of 58 kDa) (Protein kinase inhibitor p58)
P07225	P07225	PROS1	PROS1	NSCLC	-1.79848	0.00937215	Tissue	Label-free	Li-2014-Nature-Tumor #16	1	Vitamin K-dependent protein S
Q14558	Q14558	PRPSAP1	PRPSAP1	NSCLC	2.34679	4.45e-05	Tissue	Label-free	Li-2014-Nature-Tumor #16	1	Phosphoribosyl pyrophosphate synthase-associated protein 1 (PRPP synthase-associated protein 1) (39 kDa phosphoribosypyrophosphate synthase-associated protein) (PAP39)
O60256	O60256	PRPSAP2	PRPSAP2	NSCLC	1.25964	0.0104202	Tissue	Label-free	Li-2014-Nature-Tumor #16	1	Phosphoribosyl pyrophosphate synthase-associated protein 2 (PRPP synthase-associated protein 2) (41 kDa phosphoribosypyrophosphate synthetase-associated protein) (PAP41)
P28070	P28070	PSMB4	PSMB4	NSCLC	1.22249	0.00345419	Tissue	Label-free	Li-2014-Nature-Tumor #16	1	Proteasome subunit beta type-4 (EC 3.4.25.1) (26 kDa prosomal protein) (HsBPROS26) (PROS-26) (Macropain beta chain) (Multicatalytic endopeptidase complex beta chain) (Proteasome beta chain) (Proteasome chain 3) (HsN3)
P40306	P40306	PSMB10	PSMB10	NSCLC	1.12165	0.0272608	Tissue	Label-free	Li-2014-Nature-Tumor #16	1	Proteasome subunit beta type-10 (EC 3.4.25.1) (Low molecular mass protein 10) (Macropain subunit MECl-1) (Multicatalytic endopeptidase complex subunit MECl-1) (Proteasome MECl-1) (Proteasome subunit beta-2i)
P62191	P62191	PSMC1	PSMC1	NSCLC	1.27585	0.000157873	Tissue	Label-free	Li-2014-Nature-Tumor #16	1	26S protease regulatory subunit 4 (P26s4) (26S proteasome AAA-ATPase subunit RPT2) (Proteasome 26S subunit ATPase 1)
P35998	P35998	PSMC2	PSMC2	NSCLC	1.14027	0.000512297	Tissue	Label-free	Li-2014-Nature-Tumor #16	1	26S protease regulatory subunit 7 (26S proteasome AAA-ATPase subunit RPT1) (Proteasome 26S subunit ATPase 2) (Protein MSS1)
P62195	P62195	PSMC5	PSMC5	NSCLC	1.20742	0.000202572	Tissue	Label-free	Li-2014-Nature-Tumor #16	1	26S protease regulatory subunit 8 (26S proteasome AAA-ATPase subunit RPT6) (Proteasome 26S subunit ATPase 5) (Proteasome subunit p45) (Thyroid hormone receptor-interacting protein 1) (TRIP1) (p45/SUG)
P62333	P62333	PSMC6	PSMC6	NSCLC	1.23775	0.000234039	Tissue	Label-free	Li-2014-Nature-Tumor #16	1	26S protease regulatory subunit 10B (26S proteasome AAA-ATPase subunit RPT4) (Proteasome 26S subunit ATPase 6) (Proteasome subunit p42)
Q99460	Q99460	PSMD1	PSMD1	NSCLC	1.19773	0.00052149	Tissue	Label-free	Li-2014-Nature-Tumor #16	1	26S proteasome non-ATPase regulatory subunit 1 (26S proteasome regulatory subunit RPN2) (26S proteasome regulatory subunit S1) (26S proteasome subunit p112)
Q13200	Q13200	PSMD2	PSMD2	NSCLC	1.01152	0.00226185	Tissue	Label-free	Li-2014-Nature-Tumor #16	1	26S proteasome non-ATPase regulatory subunit 2 (26S proteasome regulatory subunit RPN1) (26S proteasome regulatory subunit S2) (26S proteasome subunit p97) (Protein 55.11) (Tumor necrosis factor type 1 receptor-associated protein 2)
P55036	P55036	PSMD4	PSMD4	NSCLC	1.19665	0.00184292	Tissue	Label-free	Li-2014-Nature-Tumor #16	1	26S proteasome non-ATPase regulatory subunit 4 (26S proteasome regulatory subunit RPN10) (26S proteasome regulatory subunit S5A) (Antisecretory factor 1) (AF) (ASF) (Multiubiquitin chain-binding protein)
P51665	P51665	PSMD7	PSMD7	NSCLC	1.37801	0.000196494	Tissue	Label-free	Li-2014-Nature-Tumor #16	1	26S proteasome non-ATPase regulatory subunit 7 (26S proteasome regulatory subunit RPN8) (26S proteasome regulatory subunit S12) (Mov34 protein homolog) (Proteasome subunit p40)
P48556	P48556	PSMD8	PSMD8	NSCLC	1.26875	0.000643746	Tissue	Label-free	Li-2014-Nature-Tumor #16	1	26S proteasome non-ATPase regulatory subunit 8 (26S proteasome regulatory subunit RPN12) (26S proteasome regulatory subunit S14) (p31)
O00231	O00231	PSMD11	PSMD11	NSCLC	1.18371	0.000637316	Tissue	Label-free	Li-2014-Nature-Tumor #16	1	26S proteasome non-ATPase regulatory subunit 11 (26S proteasome regulatory subunit RPN6) (26S proteasome regulatory subunit S9) (26S proteasome regulatory subunit p44.5)
Q9UNM6	Q9UNM6	PSMD13	PSMD13	NSCLC	1.00297	0.000860973	Tissue	Label-free	Li-2014-Nature-Tumor #16	1	26S proteasome non-ATPase regulatory subunit 13 (26S proteasome regulatory subunit RPN9) (26S proteasome regulatory subunit S11) (26S proteasome regulatory subunit p40.5)
P26599	P26599	PTBP1	PTBP1	NSCLC	1.23854	0.000313452	Tissue	Label-free	Li-2014-Nature-Tumor #16	1	Polypyrimidine tract-binding protein 1 (PTB) (57 kDa RNA-binding protein PPTB-1) (Heterogeneous nuclear ribonucleoprotein I) (hnRNP I)
P41222	P41222	PTGDS	PTGDS	NSCLC	-1.77955	0.0122613	Tissue	Label-free	Li-2014-Nature-Tumor #16	1	Prostaglandin-H2 D-isomerase (EC 5.3.99.2) (Beta-trace protein) (Cerebrin-28) (Glutathione-independent PGD synthase) (Lipocalin-type prostaglandin-D synthase) (Prostaglandin-D2 synthase) (PGD2 synthase) (PGDS) (PGDS2)
Q12792	Q12792	TWF1	TWF1	NSCLC	1.58265	0.000589325	Tissue	Label-free	Li-2014-Nature-Tumor #16	1	NA
Q05209	Q05209	PTPN12	PTPN12	NSCLC	1.63903	0.00963425	Tissue	Label-free	Li-2014-Nature-Tumor #16	1	Tyrosine-protein phosphatase non-receptor type 12 (EC 3.1.3.48) (PTP-PEST) (Protein-tyrosine phosphatase G1) (PTPG1)
P10586	P10586	PTPRF	PTPRF	NSCLC	1.81619	0.00767784	Tissue	Label-free	Li-2014-Nature-Tumor #16	1	Receptor-type tyrosine-protein phosphatase F (EC 3.1.3.48) (Leukocyte common antigen related) (LAR)
Q00577	Q00577	PURA	PURA	NSCLC	-1.34526	0.000481514	Tissue	Label-free	Li-2014-Nature-Tumor #16	1	Transcriptional activator protein Pur-alpha (Purine-rich single-stranded DNA-binding protein alpha)
P32322	P32322	PYCR1	PYCR1	NSCLC	4.6461	1.25e-05	Tissue	Label-free	Li-2014-Nature-Tumor #16	1	Pyrroline-5-carboxylate reductase 1, mitochondrial (P5C reductase 1) (P5CR 1) (EC 1.5.1.2)
P54886	P54886	ALDH18A1	ALDH18A1	NSCLC	3.23276	7.13e-05	Tissue	Label-free	Li-2014-Nature-Tumor #16	1	Delta-1-pyrroline-5-carboxylate synthase (P5CS) (Aldehyde dehydrogenase family 18 member A1) [Includes: Glutamate 5-kinase (GK) (EC 2.7.2.11) (Gamma-glutamyl kinase); Gamma-glutamyl phosphate reductase (GPR) (EC 1.2.1.41) (Glutamate-5-semialdehyde dehydrogenase) (Glutamyl-gamma-semialdehyde dehydrogenase)]
P06737	P06737	PYGL	PYGL	NSCLC	1.10903	0.0103544	Tissue	Label-free	Li-2014-Nature-Tumor #16	1	Glycogen phosphorylase, liver form (EC 2.4.1.1)
P47897	P47897	QARS	QARS	NSCLC	1.57122	0.000188953	Tissue	Label-free	Li-2014-Nature-Tumor #16	1	Glutamine--tRNA ligase (EC 6.1.1.18) (Glutaminyl-tRNA synthetase) (GlnRS)
P09417	P09417	QDPR	QDPR	NSCLC	-1.43037	0.000643746	Tissue	Label-free	Li-2014-Nature-Tumor #16	1	Dihydropteridine reductase (EC 1.5.1.34) (HDHPR) (Quinoid dihydropteridine reductase) (Short chain dehydrogenase/reductase family 33C member 1)
O60216	O60216	RAD21	RAD21	NSCLC	1.34363	0.0137234	Tissue	Label-free	Li-2014-Nature-Tumor #16	1	Double-strand-break repair protein rad21 homolog (hHR21) (Nuclear matrix protein 1) (NXP-1) (SCC1 homolog)
P54727	P54727	RAD23B	RAD23B	NSCLC	1.78022	0.000246782	Tissue	Label-free	Li-2014-Nature-Tumor #16	1	UV excision repair protein RAD23 homolog B (HR23B) (hHR23B) (XP-C repair-complementing complex 58 kDa protein) (p58)
P62826	P62826	RAN	RAN	NSCLC	1.50303	0.00020538	Tissue	Label-free	Li-2014-Nature-Tumor #16	1	GTP-binding nuclear protein Ran (Androgen receptor-associated protein 24) (GTPase Ran) (Ras-like protein TC4) (Ras-related nuclear protein)
P43487	P43487	RANBP1	RANBP1	NSCLC	1.60685	0.00012765	Tissue	Label-free	Li-2014-Nature-Tumor #16	1	Ran-specific GTPase-activating protein (Ran-binding protein 1) (RanBP1)
P49792	P49792	RANBP2	RANBP2	NSCLC	1.24926	0.0137014	Tissue	Label-free	Li-2014-Nature-Tumor #16	1	E3 SUMO-protein ligase RanBP2 (EC 6.3.2.-) (358 kDa nucleoporin) (Nuclear pore complex protein Nup358) (Nucleoporin Nup358) (Ran-binding protein 2) (RanBP2) (p270)
P46060	P46060	RANGAP1	RANGAP1	NSCLC	1.46161	0.000587485	Tissue	Label-free	Li-2014-Nature-Tumor #16	1	Ran GTPase-activating protein 1 (RanGAP1)
P62834	P62834	RAP1A	RAP1A	NSCLC	-1.17869	0.00304263	Tissue	Label-free	Li-2014-Nature-Tumor #16	1	Ras-related protein Rap-1A (C21KG) (G-22K) (GTP-binding protein smg p21A) (Ras-related protein Krev-1)
P54136	P54136	RARS	RARS	NSCLC	1.3877	0.000180201	Tissue	Label-free	Li-2014-Nature-Tumor #16	1	Arginine--tRNA ligase, cytoplasmic (EC 6.1.1.19) (Arginyl-tRNA synthetase) (ArgRS)
P20936	P20936	RASA1	RASA1	NSCLC	2.11289	0.00251936	Tissue	Label-free	Li-2014-Nature-Tumor #16	1	Ras GTPase-activating protein 1 (GAP) (GTPase-activating protein) (RasGAP) (Ras p21 protein activator) (p120GAP)
Q09028	Q09028	RBBP4	RBBP4	NSCLC	1.23784	0.0024634	Tissue	Label-free	Li-2014-Nature-Tumor #16	1	Histone-binding protein RBBP4 (Chromatin assembly factor 1 subunit C) (CAF-1 subunit C) (Chromatin assembly factor I p48 subunit) (CAF-I 48 kDa subunit) (CAF-I p48) (Nucleosome-remodeling factor subunit RBAP48) (Retinoblastoma-binding protein 4) (RBBP-4) (Retinoblastoma-binding protein p48)
Q16576	Q16576	RBBP7	RBBP7	NSCLC	1.41769	0.000295413	Tissue	Label-free	Li-2014-Nature-Tumor #16	1	Histone-binding protein RBBP7 (Histone acetyltransferase type B subunit 2) (Nucleosome-remodeling factor subunit RBAP46) (Retinoblastoma-binding protein 7) (RBBP-7) (Retinoblastoma-binding protein p46)
Q9BWF3	Q9BWF3	RBM4	RBM4	NSCLC	1.89277	0.00036688	Tissue	Label-free	Li-2014-Nature-Tumor #16	1	RNA-binding protein 4 (Lark homolog) (hLark) (RNA-binding motif protein 4) (RNA-binding motif protein 4a)
P02753	P02753	RBP4	RBP4	NSCLC	-2.17145	0.000176543	Tissue	Label-free	Li-2014-Nature-Tumor #16	1	Retinol-binding protein 4 (Plasma retinol-binding protein) (PRBP) (RBP) [Cleaved into: Plasma retinol-binding protein(1-182); Plasma retinol-binding protein(1-181); Plasma retinol-binding protein(1-179); Plasma retinol-binding protein(1-176)]
Q15293	Q15293	RCN1	RCN1	NSCLC	1.59255	0.00113871	Tissue	Label-free	Li-2014-Nature-Tumor #16	1	Reticulocalbin-1
Q14257	Q14257	RCN2	RCN2	NSCLC	1.82904	0.0011104	Tissue	Label-free	Li-2014-Nature-Tumor #16	1	Reticulocalbin-2 (Calcium-binding protein ERC-55) (E6-binding protein) (E6BP)
P35241	P35241	RDX	RDX	NSCLC	-1.31448	0.0126621	Tissue	Label-free	Li-2014-Nature-Tumor #16	1	Radixin
P46063	P46063	RECQL	RECQL	NSCLC	1.78747	0.000282824	Tissue	Label-free	Li-2014-Nature-Tumor #16	1	ATP-dependent DNA helicase Q1 (EC 3.6.4.12) (DNA helicase, RecQ-like type 1) (RecQ1) (DNA-dependent ATPase Q1) (RecQ protein-like 1)
Q04206	Q04206	RELA	RELA	NSCLC	1.65837	0.00438361	Tissue	Label-free	Li-2014-Nature-Tumor #16	1	Transcription factor p65 (Nuclear factor NF-kappa-B p65 subunit) (Nuclear factor of kappa light polypeptide gene enhancer in B-cells 3)
P35250	P35250	RFC2	RFC2	NSCLC	1.98018	0.000131091	Tissue	Label-free	Li-2014-Nature-Tumor #16	1	Replication factor C subunit 2 (Activator 1 40 kDa subunit) (A1 40 kDa subunit) (Activator 1 subunit 2) (Replication factor C 40 kDa subunit) (RF-C 40 kDa subunit) (RFC40)
P40938	P40938	RFC3	RFC3	NSCLC	1.78439	0.000202572	Tissue	Label-free	Li-2014-Nature-Tumor #16	1	Replication factor C subunit 3 (Activator 1 38 kDa subunit) (A1 38 kDa subunit) (Activator 1 subunit 3) (Replication factor C 38 kDa subunit) (RF-C 38 kDa subunit) (RFC38)
P35249	P35249	RFC4	RFC4	NSCLC	4.36006	5.53e-06	Tissue	Label-free	Li-2014-Nature-Tumor #16	1	Replication factor C subunit 4 (Activator 1 37 kDa subunit) (A1 37 kDa subunit) (Activator 1 subunit 4) (Replication factor C 37 kDa subunit) (RF-C 37 kDa subunit) (RFC37)
P40937	P40937	RFC5	RFC5	NSCLC	1.17353	0.0269124	Tissue	Label-free	Li-2014-Nature-Tumor #16	1	Replication factor C subunit 5 (Activator 1 36 kDa subunit) (A1 36 kDa subunit) (Activator 1 subunit 5) (Replication factor C 36 kDa subunit) (RF-C 36 kDa subunit) (RFC36)
Q15382	Q15382	RHEB	RHEB	NSCLC	1.67203	0.00156445	Tissue	Label-free	Li-2014-Nature-Tumor #16	1	GTP-binding protein Rheb (Ras homolog enriched in brain)
P07998	P07998	RNASE1	RNASE1	NSCLC	-1.58869	0.00922599	Tissue	Label-free	Li-2014-Nature-Tumor #16	1	Ribonuclease pancreatic (EC 3.1.27.5) (HP-RNase) (RIB-1) (RNase UpI-1) (Ribonuclease 1) (RNase 1) (Ribonuclease A) (RNase A)
P10153	P10153	RNASE2	RNASE2	NSCLC	1.45642	0.0400569	Tissue	Label-free	Li-2014-Nature-Tumor #16	1	Non-secretory ribonuclease (EC 3.1.27.5) (Eosinophil-derived neurotoxin) (RNase UpI-2) (Ribonuclease 2) (RNase 2) (Ribonuclease US)
P12724	P12724	RNASE3	RNASE3	NSCLC	1.47722	0.0423286	Tissue	Label-free	Li-2014-Nature-Tumor #16	1	Eosinophil cationic protein (ECP) (EC 3.1.27.-) (Ribonuclease 3) (RNase 3)
P34096	P34096	RNASE4	RNASE4	NSCLC	-1.98918	0.00240112	Tissue	Label-free	Li-2014-Nature-Tumor #16	1	Ribonuclease 4 (RNase 4) (EC 3.1.27.-)
P61221	P61221	ABCE1	ABCE1	NSCLC	1.88047	0.000125418	Tissue	Label-free	Li-2014-Nature-Tumor #16	1	ATP-binding cassette sub-family E member 1 (2'-5'-oligoadenylate-binding protein) (HuHP68) (RNase L inhibitor) (Ribonuclease 4 inhibitor) (RNS4I)
P15927	P15927	RPA2	RPA2	NSCLC	1.01688	0.0178654	Tissue	Label-free	Li-2014-Nature-Tumor #16	1	Replication protein A 32 kDa subunit (RP-A p32) (Replication factor A protein 2) (RF-A protein 2) (Replication protein A 34 kDa subunit) (RP-A p34)
P35244	P35244	RPA3	RPA3	NSCLC	1.95896	0.00604217	Tissue	Label-free	Li-2014-Nature-Tumor #16	1	Replication protein A 14 kDa subunit (RP-A p14) (Replication factor A protein 3) (RF-A protein 3)
Q96AT9	Q96AT9	RPE	RPE	NSCLC	1.66043	0.00639189	Tissue	Label-free	Li-2014-Nature-Tumor #16	1	Ribulose-phosphate 3-epimerase (EC 5.1.3.1) (Ribulose-5-phosphate-3-epimerase)
P39023	P39023	RPL3	RPL3	NSCLC	1.0063	0.00172518	Tissue	Label-free	Li-2014-Nature-Tumor #16	1	60S ribosomal protein L3 (HIV-1 TAR RNA-binding protein B) (TARBP-B)
P36578	P36578	RPL4	RPL4	NSCLC	1.35979	0.000828646	Tissue	Label-free	Li-2014-Nature-Tumor #16	1	60S ribosomal protein L4 (60S ribosomal protein L1)
P46777	P46777	RPL5	RPL5	NSCLC	1.35737	0.00020538	Tissue	Label-free	Li-2014-Nature-Tumor #16	1	60S ribosomal protein L5
P62424	P62424	RPL7A	RPL7A	NSCLC	1.17393	0.00368446	Tissue	Label-free	Li-2014-Nature-Tumor #16	1	60S ribosomal protein L7a (PLA-X polypeptide) (Surfeit locus protein 3)
P62917	P62917	RPL8	RPL8	NSCLC	1.3985	0.00226487	Tissue	Label-free	Li-2014-Nature-Tumor #16	1	60S ribosomal protein L8
P32969	P32969	RPL9	RPL9	NSCLC	1.8514	0.000243912	Tissue	Label-free	Li-2014-Nature-Tumor #16	1	60S ribosomal protein L9
P27635	P27635	RPL10	RPL10	NSCLC	1.50593	0.000238625	Tissue	Label-free	Li-2014-Nature-Tumor #16	1	60S ribosomal protein L10 (Laminin receptor homolog) (Protein QM) (Tumor suppressor QM)
P30050	P30050	RPL12	RPL12	NSCLC	1.42465	0.00035161	Tissue	Label-free	Li-2014-Nature-Tumor #16	1	60S ribosomal protein L12
P18621	P18621	RPL17	RPL17	NSCLC	1.22957	0.00118985	Tissue	Label-free	Li-2014-Nature-Tumor #16	1	60S ribosomal protein L17 (60S ribosomal protein L23) (PD-1)
Q07020	Q07020	RPL18	RPL18	NSCLC	1.48328	0.000271097	Tissue	Label-free	Li-2014-Nature-Tumor #16	1	60S ribosomal protein L18
Q02543	Q02543	RPL18A	RPL18A	NSCLC	1.95126	0.000207704	Tissue	Label-free	Li-2014-Nature-Tumor #16	1	60S ribosomal protein L18a
P84098	P84098	RPL19	RPL19	NSCLC	1.17085	0.00202927	Tissue	Label-free	Li-2014-Nature-Tumor #16	1	60S ribosomal protein L19
P46778	P46778	RPL21	RPL21	NSCLC	1.54449	0.00370112	Tissue	Label-free	Li-2014-Nature-Tumor #16	1	60S ribosomal protein L21
P62750	P62750	RPL23A	RPL23A	NSCLC	1.41329	0.000150935	Tissue	Label-free	Li-2014-Nature-Tumor #16	1	60S ribosomal protein L23a
P83731	P83731	RPL24	RPL24	NSCLC	1.40716	0.00129516	Tissue	Label-free	Li-2014-Nature-Tumor #16	1	60S ribosomal protein L24 (60S ribosomal protein L30)
P61254	P61254	RPL26	RPL26	NSCLC	1.00422	0.0122004	Tissue	Label-free	Li-2014-Nature-Tumor #16	1	60S ribosomal protein L26
P61353	P61353	RPL27	RPL27	NSCLC	1.3449	0.0300182	Tissue	Label-free	Li-2014-Nature-Tumor #16	1	60S ribosomal protein L27
P62888	P62888	RPL30	RPL30	NSCLC	1.31985	0.000463293	Tissue	Label-free	Li-2014-Nature-Tumor #16	1	60S ribosomal protein L30
P46776	P46776	RPL27A	RPL27A	NSCLC	1.24494	0.00500227	Tissue	Label-free	Li-2014-Nature-Tumor #16	1	60S ribosomal protein L27a
P46779	P46779	RPL28	RPL28	NSCLC	1.30703	0.000577261	Tissue	Label-free	Li-2014-Nature-Tumor #16	1	60S ribosomal protein L28
P62899	P62899	RPL31	RPL31	NSCLC	1.48631	0.00359379	Tissue	Label-free	Li-2014-Nature-Tumor #16	1	60S ribosomal protein L31
P62910	P62910	RPL32	RPL32	NSCLC	1.46456	0.00109673	Tissue	Label-free	Li-2014-Nature-Tumor #16	1	60S ribosomal protein L32
P49207	P49207	RPL34	RPL34	NSCLC	1.20015	0.00326041	Tissue	Label-free	Li-2014-Nature-Tumor #16	1	60S ribosomal protein L34
P18077	P18077	RPL35A	RPL35A	NSCLC	1.81577	0.00315746	Tissue	Label-free	Li-2014-Nature-Tumor #16	1	60S ribosomal protein L35a (Cell growth-inhibiting gene 33 protein)
P61513	P61513	RPL37A	RPL37A	NSCLC	1.49121	0.00164751	Tissue	Label-free	Li-2014-Nature-Tumor #16	1	60S ribosomal protein L37a
P63173	P63173	RPL38	RPL38	NSCLC	1.55904	7.61e-05	Tissue	Label-free	Li-2014-Nature-Tumor #16	1	60S ribosomal protein L38
P05388	P05388	RPLP0	RPLP0	NSCLC	1.38901	0.000140433	Tissue	Label-free	Li-2014-Nature-Tumor #16	1	60S acidic ribosomal protein P0 (60S ribosomal protein L10E)
P05387	P05387	RPLP2	RPLP2	NSCLC	1.37541	0.00031577	Tissue	Label-free	Li-2014-Nature-Tumor #16	1	60S acidic ribosomal protein P2 (Renal carcinoma antigen NY-REN-44)
P52815	P52815	MRPL12	MRPL12	NSCLC	1.98983	0.000127919	Tissue	Label-free	Li-2014-Nature-Tumor #16	1	39S ribosomal protein L12, mitochondrial (L12mt) (MRP-L12) (5c5-2)
P15880	P15880	RPS2	RPS2	NSCLC	1.5541	0.000243912	Tissue	Label-free	Li-2014-Nature-Tumor #16	1	40S ribosomal protein S2 (40S ribosomal protein S4) (Protein LLRep3)
P23396	P23396	RPS3	RPS3	NSCLC	1.00021	0.000867133	Tissue	Label-free	Li-2014-Nature-Tumor #16	1	40S ribosomal protein S3 (EC 4.2.99.18)
P61247	P61247	RPS3A	RPS3A	NSCLC	1.42528	0.000575714	Tissue	Label-free	Li-2014-Nature-Tumor #16	1	40S ribosomal protein S3a (v-fos transformation effector protein) (Fte-1)
P62701	P62701	RPS4X	RPS4X	NSCLC	1.31837	0.000150935	Tissue	Label-free	Li-2014-Nature-Tumor #16	1	40S ribosomal protein S4, X isoform (SCR10) (Single copy abundant mRNA protein)
P46782	P46782	RPS5	RPS5	NSCLC	1.21145	0.000293341	Tissue	Label-free	Li-2014-Nature-Tumor #16	1	40S ribosomal protein S5 [Cleaved into: 40S ribosomal protein S5, N-terminally processed]
P62753	P62753	RPS6	RPS6	NSCLC	1.05846	0.00186539	Tissue	Label-free	Li-2014-Nature-Tumor #16	1	40S ribosomal protein S6 (Phosphoprotein NP33)
P62081	P62081	RPS7	RPS7	NSCLC	1.80712	8.65e-05	Tissue	Label-free	Li-2014-Nature-Tumor #16	1	40S ribosomal protein S7
P62241	P62241	RPS8	RPS8	NSCLC	1.88573	1.36e-05	Tissue	Label-free	Li-2014-Nature-Tumor #16	1	40S ribosomal protein S8
P46781	P46781	RPS9	RPS9	NSCLC	1.20906	0.0011865	Tissue	Label-free	Li-2014-Nature-Tumor #16	1	40S ribosomal protein S9
P46783	P46783	RPS10	RPS10	NSCLC	1.57163	0.000247201	Tissue	Label-free	Li-2014-Nature-Tumor #16	1	40S ribosomal protein S10
P62280	P62280	RPS11	RPS11	NSCLC	1.52165	0.00120945	Tissue	Label-free	Li-2014-Nature-Tumor #16	1	40S ribosomal protein S11
P25398	P25398	RPS12	RPS12	NSCLC	1.69408	4.28e-05	Tissue	Label-free	Li-2014-Nature-Tumor #16	1	40S ribosomal protein S12
P62277	P62277	RPS13	RPS13	NSCLC	1.65964	0.000331286	Tissue	Label-free	Li-2014-Nature-Tumor #16	1	40S ribosomal protein S13
P62841	P62841	RPS15	RPS15	NSCLC	1.6951	0.000438851	Tissue	Label-free	Li-2014-Nature-Tumor #16	1	40S ribosomal protein S15 (RIG protein)
P62244	P62244	RPS15A	RPS15A	NSCLC	1.31645	0.000357968	Tissue	Label-free	Li-2014-Nature-Tumor #16	1	40S ribosomal protein S15a
P62249	P62249	RPS16	RPS16	NSCLC	1.67061	9.3e-05	Tissue	Label-free	Li-2014-Nature-Tumor #16	1	40S ribosomal protein S16
P62269	P62269	RPS18	RPS18	NSCLC	1.37253	0.00120945	Tissue	Label-free	Li-2014-Nature-Tumor #16	1	40S ribosomal protein S18 (Ke-3) (Ke3)
P39019	P39019	RPS19	RPS19	NSCLC	1.13691	0.00245753	Tissue	Label-free	Li-2014-Nature-Tumor #16	1	40S ribosomal protein S19
P63220	P63220	RPS21	RPS21	NSCLC	1.02745	0.00218649	Tissue	Label-free	Li-2014-Nature-Tumor #16	1	40S ribosomal protein S21
P62266	P62266	RPS23	RPS23	NSCLC	1.09462	0.00392124	Tissue	Label-free	Li-2014-Nature-Tumor #16	1	40S ribosomal protein S23
P62847	P62847	RPS24	RPS24	NSCLC	1.50253	0.00107557	Tissue	Label-free	Li-2014-Nature-Tumor #16	1	40S ribosomal protein S24
P62854	P62854	RPS26	RPS26	NSCLC	2.11046	0.000243912	Tissue	Label-free	Li-2014-Nature-Tumor #16	1	40S ribosomal protein S26
P42677	P42677	RPS27	RPS27	NSCLC	1.60525	0.000766263	Tissue	Label-free	Li-2014-Nature-Tumor #16	1	40S ribosomal protein S27 (Metallopan-stimulin 1) (MPS-1)
P62857	P62857	RPS28	RPS28	NSCLC	1.71782	0.000125155	Tissue	Label-free	Li-2014-Nature-Tumor #16	1	40S ribosomal protein S28
P62273	P62273	RPS29	RPS29	NSCLC	1.78114	0.0198835	Tissue	Label-free	Li-2014-Nature-Tumor #16	1	40S ribosomal protein S29
P10301	P10301	RRAS	RRAS	NSCLC	-3.34838	4.9e-06	Tissue	Label-free	Li-2014-Nature-Tumor #16	1	Ras-related protein R-Ras (p23)
P23921	P23921	RRM1	RRM1	NSCLC	2.52832	0.000221462	Tissue	Label-free	Li-2014-Nature-Tumor #16	1	Ribonucleoside-diphosphate reductase large subunit (EC 1.17.4.1) (Ribonucleoside-diphosphate reductase subunit M1) (Ribonucleotide reductase large subunit)
Q9BST9	Q9BST9	RTKN	RTKN	NSCLC	1.04035	0.0442116	Tissue	Label-free	Li-2014-Nature-Tumor #16	1	Rhotekin
P30622	P30622	CLIP1	CLIP1	NSCLC	1.82603	0.0045092	Tissue	Label-free	Li-2014-Nature-Tumor #16	1	CAP-Gly domain-containing linker protein 1 (Cytoplasmic linker protein 1) (Cytoplasmic linker protein 170 alpha-2) (CLIP-170) (Reed-Sternberg intermediate filament-associated protein) (Restin)
Q15404	Q15404	RSU1	RSU1	NSCLC	-1.29228	0.000569827	Tissue	Label-free	Li-2014-Nature-Tumor #16	1	Ras suppressor protein 1 (RSP-1) (Rsu-1)
P26447	P26447	S100A4	S100A4	NSCLC	-2.04744	0.00102847	Tissue	Label-free	Li-2014-Nature-Tumor #16	1	Protein S100-A4 (Calvasculin) (Metastasin) (Placental calcium-binding protein) (Protein Mts1) (S100 calcium-binding protein A4)
P31151	P31151	S100A7	S100A7	NSCLC	2.36709	0.0303027	Tissue	Label-free	Li-2014-Nature-Tumor #16	1	Protein S100-A7 (Psoriasin) (S100 calcium-binding protein A7)
Q99584	Q99584	S100A13	S100A13	NSCLC	1.40854	0.03171	Tissue	Label-free	Li-2014-Nature-Tumor #16	1	Protein S100-A13 (S100 calcium-binding protein A13)
P35542	P35542	SAA4	SAA4	NSCLC	-2.49349	0.000471167	Tissue	Label-free	Li-2014-Nature-Tumor #16	1	Serum amyloid A-4 protein (Constitutively expressed serum amyloid A protein) (C-SAA)
P18827	P18827	SDC1	SDC1	NSCLC	1.02636	0.0440958	Tissue	Label-free	Li-2014-Nature-Tumor #16	1	Syndecan-1 (SYND1) (CD antigen CD138)
P55735	P55735	SEC13	SEC13	NSCLC	1.07627	0.00407651	Tissue	Label-free	Li-2014-Nature-Tumor #16	1	Protein SEC13 homolog (SEC13-like protein 1) (SEC13-related protein)
Q01105	Q01105	SET	SET	NSCLC	1.49986	0.00039	Tissue	Label-free	Li-2014-Nature-Tumor #16	1	Protein SET (HLA-DR-associated protein II) (Inhibitor of granzyme A-activated DNase) (IGAAD) (PHAPII) (Phosphatase 2A inhibitor I2PP2A) (I-2PP2A) (Template-activating factor I) (TAF-I)
Q01130	Q01130	SRSF2	SRSF2	NSCLC	1.5065	0.000156121	Tissue	Label-free	Li-2014-Nature-Tumor #16	1	Serine/arginine-rich splicing factor 2 (Protein PR264) (Splicing component, 35 kDa) (Splicing factor SC35) (SC-35) (Splicing factor, arginine/serine-rich 2)
Q13247	Q13247	SRSF6	SRSF6	NSCLC	1.61492	7.81e-05	Tissue	Label-free	Li-2014-Nature-Tumor #16	1	Serine/arginine-rich splicing factor 6 (Pre-mRNA-splicing factor SRP55) (Splicing factor, arginine/serine-rich 6)
Q16629	Q16629	SRSF7	SRSF7	NSCLC	1.55675	0.000308957	Tissue	Label-free	Li-2014-Nature-Tumor #16	1	Serine/arginine-rich splicing factor 7 (Splicing factor 9G8) (Splicing factor, arginine/serine-rich 7)
P62995	P62995	TRA2B	TRA2B	NSCLC	1.23565	0.000882088	Tissue	Label-free	Li-2014-Nature-Tumor #16	1	Transformer-2 protein homolog beta (TRA-2 beta) (TRA2-beta) (hTRA2-beta) (Splicing factor, arginine/serine-rich 10) (Transformer-2 protein homolog B)
P07988	P07988	SFTPB	SFTPB	NSCLC	-4.28866	0.000718216	Tissue	Label-free	Li-2014-Nature-Tumor #16	1	Pulmonary surfactant-associated protein B (SP-B) (18 kDa pulmonary-surfactant protein) (6 kDa protein) (Pulmonary surfactant-associated proteolipid SPL(Phe))
P35247	P35247	SFTPD	SFTPD	NSCLC	-3.28303	0.000272049	Tissue	Label-free	Li-2014-Nature-Tumor #16	1	Pulmonary surfactant-associated protein D (PSP-D) (SP-D) (Collectin-7) (Lung surfactant protein D)
O43765	O43765	SGTA	SGTA	NSCLC	1.13435	0.0095846	Tissue	Label-free	Li-2014-Nature-Tumor #16	1	Small glutamine-rich tetratricopeptide repeat-containing protein alpha (Alpha-SGT) (Vpu-binding protein) (UBP)
Q99961	Q99961	SH3GL1	SH3GL1	NSCLC	1.102	0.00107999	Tissue	Label-free	Li-2014-Nature-Tumor #16	1	Endophilin-A2 (EEN fusion partner of MLL) (Endophilin-2) (Extra eleven-nineteen leukemia fusion gene protein) (EEN) (SH3 domain protein 2B) (SH3 domain-containing GRB2-like protein 1)
P29353	P29353	SHC1	SHC1	NSCLC	1.25675	0.000466951	Tissue	Label-free	Li-2014-Nature-Tumor #16	1	SHC-transforming protein 1 (SHC-transforming protein 3) (SHC-transforming protein A) (Src homology 2 domain-containing-transforming protein C1) (SH2 domain protein C1)
P34897	P34897	SHMT2	SHMT2	NSCLC	3.79981	5.4e-06	Tissue	Label-free	Li-2014-Nature-Tumor #16	1	Serine hydroxymethyltransferase, mitochondrial (SHMT) (EC 2.1.2.1) (Glycine hydroxymethyltransferase) (Serine methylase)
Q15758	Q15758	SLC1A5	SLC1A5	NSCLC	1.25608	0.00856988	Tissue	Label-free	Li-2014-Nature-Tumor #16	1	Neutral amino acid transporter B(0) (ATB(0)) (Baboon M7 virus receptor) (RD114/simian type D retrovirus receptor) (Sodium-dependent neutral amino acid transporter type 2) (Solute carrier family 1 member 5)
P11169	P11169	SLC2A3	SLC2A3	NSCLC	1.90356	0.010661	Tissue	Label-free	Li-2014-Nature-Tumor #16	1	Solute carrier family 2, facilitated glucose transporter member 3 (Glucose transporter type 3, brain) (GLUT-3)
P08195	P08195	SLC3A2	SLC3A2	NSCLC	3.03481	2.03e-05	Tissue	Label-free	Li-2014-Nature-Tumor #16	1	4F2 cell-surface antigen heavy chain (4F2hc) (4F2 heavy chain antigen) (Lymphocyte activation antigen 4F2 large subunit) (Solute carrier family 3 member 2) (CD antigen CD98)
P02730	P02730	SLC4A1	SLC4A1	NSCLC	-4.37957	1.47e-05	Tissue	Label-free	Li-2014-Nature-Tumor #16	1	Band 3 anion transport protein (Anion exchange protein 1) (AE 1) (Anion exchanger 1) (Solute carrier family 4 member 1) (CD antigen CD233)
P46059	P46059	SLC15A1	SLC15A1	NSCLC	1.00373	0.0439657	Tissue	Label-free	Li-2014-Nature-Tumor #16	1	Solute carrier family 15 member 1 (Intestinal H(+)/peptide cotransporter) (Oligopeptide transporter, small intestine isoform) (Peptide transporter 1)
P03973	P03973	SLPI	SLPI	NSCLC	-5.59331	1.22e-06	Tissue	Label-free	Li-2014-Nature-Tumor #16	1	Antileukoproteinase (ALP) (BLPI) (HUSI-1) (Mucus proteinase inhibitor) (MPI) (Protease inhibitor WAP4) (Secretory leukocyte protease inhibitor) (Seminal proteinase inhibitor) (WAP four-disulfide core domain protein 4)
Q12824	Q12824	SMARCB1	SMARCB1	NSCLC	1.1395	0.0104713	Tissue	Label-free	Li-2014-Nature-Tumor #16	1	SWI/SNF-related matrix-associated actin-dependent regulator of chromatin subfamily B member 1 (BRG1-associated factor 47) (BAF47) (Integrase interactor 1 protein) (SNF5 homolog) (hSNF5)
Q92922	Q92922	SMARCC1	SMARCC1	NSCLC	1.78404	0.000586778	Tissue	Label-free	Li-2014-Nature-Tumor #16	1	SWI/SNF complex subunit SMARCC1 (BRG1-associated factor 155) (BAF155) (SWI/SNF complex 155 kDa subunit) (SWI/SNF-related matrix-associated actin-dependent regulator of chromatin subfamily C member 1)
Q8TAQ2	Q8TAQ2	SMARCC2	SMARCC2	NSCLC	2.11947	0.00189725	Tissue	Label-free	Li-2014-Nature-Tumor #16	1	SWI/SNF complex subunit SMARCC2 (BRG1-associated factor 170) (BAF170) (SWI/SNF complex 170 kDa subunit) (SWI/SNF-related matrix-associated actin-dependent regulator of chromatin subfamily C member 2)
Q92925	Q92925	SMARCD2	SMARCD2	NSCLC	3.55446	0.000227993	Tissue	Label-free	Li-2014-Nature-Tumor #16	1	SWI/SNF-related matrix-associated actin-dependent regulator of chromatin subfamily D member 2 (60 kDa BRG-1/Brm-associated factor subunit B) (BRG1-associated factor 60B) (BAF60B)
P52788	P52788	SMS	SMS	NSCLC	1.57181	0.000271097	Tissue	Label-free	Li-2014-Nature-Tumor #16	1	Spermine synthase (SPMSY) (EC 2.5.1.22) (Spermidine aminopropyltransferase)
P61956	P61956	SUMO2	SUMO2	NSCLC	1.15851	0.0059006	Tissue	Label-free	Li-2014-Nature-Tumor #16	1	Small ubiquitin-related modifier 2 (SUMO-2) (HSMT3) (SMT3 homolog 2) (SUMO-3) (Sentrin-2) (Ubiquitin-like protein SMT3B) (Smt3B)
P37840	P37840	SNCA	SNCA	NSCLC	-3.25769	5.57e-05	Tissue	Label-free	Li-2014-Nature-Tumor #16	1	Alpha-synuclein (Non-A beta component of AD amyloid) (Non-A4 component of amyloid precursor) (NACP)
Q16658	Q16658	FSCN1	FSCN1	NSCLC	1.33541	0.00285643	Tissue	Label-free	Li-2014-Nature-Tumor #16	1	Fascin (55 kDa actin-bundling protein) (Singed-like protein) (p55)
P08621	P08621	SNRNP70	SNRNP70	NSCLC	1.19765	0.00060189	Tissue	Label-free	Li-2014-Nature-Tumor #16	1	U1 small nuclear ribonucleoprotein 70 kDa (U1 snRNP 70 kDa) (U1-70K) (snRNP70)
P09012	P09012	SNRPA	SNRPA	NSCLC	1.50358	0.000933713	Tissue	Label-free	Li-2014-Nature-Tumor #16	1	U1 small nuclear ribonucleoprotein A (U1 snRNP A) (U1-A) (U1A)
P09661	P09661	SNRPA1	SNRPA1	NSCLC	2.82729	9.08e-05	Tissue	Label-free	Li-2014-Nature-Tumor #16	1	U2 small nuclear ribonucleoprotein A' (U2 snRNP A')
P14678	P14678	SNRPB	SNRPB	NSCLC	1.78325	0.00020538	Tissue	Label-free	Li-2014-Nature-Tumor #16	1	Small nuclear ribonucleoprotein-associated proteins B and B' (snRNP-B) (Sm protein B/B') (Sm-B/B') (SmB/B')
P08579	P08579	SNRPB2	SNRPB2	NSCLC	1.78439	0.00698819	Tissue	Label-free	Li-2014-Nature-Tumor #16	1	U2 small nuclear ribonucleoprotein B'' (U2 snRNP B'')
P09234	P09234	SNRPC	SNRPC	NSCLC	1.45291	0.000597279	Tissue	Label-free	Li-2014-Nature-Tumor #16	1	U1 small nuclear ribonucleoprotein C (U1 snRNP C) (U1-C) (U1C)
P62314	P62314	SNRPD1	SNRPD1	NSCLC	1.27135	0.000495681	Tissue	Label-free	Li-2014-Nature-Tumor #16	1	Small nuclear ribonucleoprotein Sm D1 (Sm-D1) (Sm-D autoantigen) (snRNP core protein D1)
P62316	P62316	SNRPD2	SNRPD2	NSCLC	1.73719	4.45e-05	Tissue	Label-free	Li-2014-Nature-Tumor #16	1	Small nuclear ribonucleoprotein Sm D2 (Sm-D2) (snRNP core protein D2)
P62304	P62304	SNRPE	SNRPE	NSCLC	1.69952	0.00750952	Tissue	Label-free	Li-2014-Nature-Tumor #16	1	Small nuclear ribonucleoprotein E (snRNP-E) (Sm protein E) (Sm-E) (SmE)
P62306	P62306	SNRPF	SNRPF	NSCLC	1.49245	5.8e-05	Tissue	Label-free	Li-2014-Nature-Tumor #16	1	Small nuclear ribonucleoprotein F (snRNP-F) (Sm protein F) (Sm-F) (SmF)
P62308	P62308	SNRPG	SNRPG	NSCLC	1.10415	0.0447848	Tissue	Label-free	Li-2014-Nature-Tumor #16	1	Small nuclear ribonucleoprotein G (snRNP-G) (Sm protein G) (Sm-G) (SmG)
Q13884	Q13884	SNTB1	SNTB1	NSCLC	-2.18907	0.00116777	Tissue	Label-free	Li-2014-Nature-Tumor #16	1	Beta-1-syntrophin (59 kDa dystrophin-associated protein A1 basic component 1) (DAPA1B) (BSYN2) (Syntrophin-2) (Tax interaction protein 43) (TIP-43)
Q13425	Q13425	SNTB2	SNTB2	NSCLC	-1.36248	0.000167452	Tissue	Label-free	Li-2014-Nature-Tumor #16	1	Beta-2-syntrophin (59 kDa dystrophin-associated protein A1 basic component 2) (Syntrophin-3) (SNT3) (Syntrophin-like) (SNTL)
P08294	P08294	SOD3	SOD3	NSCLC	-4.21694	5.8e-05	Tissue	Label-free	Li-2014-Nature-Tumor #16	1	Extracellular superoxide dismutase [Cu-Zn] (EC-SOD) (EC 1.15.1.1)
P18583	P18583	SON	SON	NSCLC	1.73725	0.00362639	Tissue	Label-free	Li-2014-Nature-Tumor #16	1	Protein SON (Bax antagonist selected in saccharomyces 1) (BASS1) (Negative regulatory element-binding protein) (NRE-binding protein) (Protein DBP-5) (SON3)
Q00796	Q00796	SORD	SORD	NSCLC	2.32748	0.000597279	Tissue	Label-free	Li-2014-Nature-Tumor #16	1	Sorbitol dehydrogenase (EC 1.1.1.14) (L-iditol 2-dehydrogenase)
Q16222	Q16222	UAP1	UAP1	NSCLC	2.26193	0.000332779	Tissue	Label-free	Li-2014-Nature-Tumor #16	1	NA
P22528	P22528	SPRR1B	SPRR1B	NSCLC	2.63233	0.0228419	Tissue	Label-free	Li-2014-Nature-Tumor #16	1	Cornifin-B (14.9 kDa pancornulin) (Small proline-rich protein IB) (SPR-IB)
P02549	P02549	SPTA1	SPTA1	NSCLC	-5.27277	1.28e-05	Tissue	Label-free	Li-2014-Nature-Tumor #16	1	Spectrin alpha chain, erythrocytic 1 (Erythroid alpha-spectrin)
Q13813	Q13813	SPTAN1	SPTAN1	NSCLC	-1.47405	0.000454432	Tissue	Label-free	Li-2014-Nature-Tumor #16	1	Spectrin alpha chain, non-erythrocytic 1 (Alpha-II spectrin) (Fodrin alpha chain) (Spectrin, non-erythroid alpha subunit)
P11277	P11277	SPTB	SPTB	NSCLC	-4.90772	3.34e-05	Tissue	Label-free	Li-2014-Nature-Tumor #16	1	Spectrin beta chain, erythrocytic (Beta-I spectrin)
Q01082	Q01082	SPTBN1	SPTBN1	NSCLC	-1.54235	0.000329693	Tissue	Label-free	Li-2014-Nature-Tumor #16	1	Spectrin beta chain, non-erythrocytic 1 (Beta-II spectrin) (Fodrin beta chain) (Spectrin, non-erythroid beta chain 1)
O15020	O15020	SPTBN2	SPTBN2	NSCLC	1.16111	0.0128471	Tissue	Label-free	Li-2014-Nature-Tumor #16	1	Spectrin beta chain, non-erythrocytic 2 (Beta-III spectrin) (Spinocerebellar ataxia 5 protein)
P12931	P12931	SRC	SRC	NSCLC	1.86353	0.00443256	Tissue	Label-free	Li-2014-Nature-Tumor #16	1	Proto-oncogene tyrosine-protein kinase Src (EC 2.7.10.2) (Proto-oncogene c-Src) (pp60c-src) (p60-Src)
P19623	P19623	SRM	SRM	NSCLC	3.25691	0.000217426	Tissue	Label-free	Li-2014-Nature-Tumor #16	1	Spermidine synthase (SPDSY) (EC 2.5.1.16) (Putrescine aminopropyltransferase)
P37108	P37108	SRP14	SRP14	NSCLC	1.00658	0.0040638	Tissue	Label-free	Li-2014-Nature-Tumor #16	1	Signal recognition particle 14 kDa protein (SRP14) (18 kDa Alu RNA-binding protein)
P61011	P61011	SRP54	SRP54	NSCLC	1.19512	0.0440174	Tissue	Label-free	Li-2014-Nature-Tumor #16	1	Signal recognition particle 54 kDa protein (SRP54)
Q9UHB9	Q9UHB9	SRP68	SRP68	NSCLC	1.30807	0.0021886	Tissue	Label-free	Li-2014-Nature-Tumor #16	1	Signal recognition particle subunit SRP68 (SRP68) (Signal recognition particle 68 kDa protein)
O76094	O76094	SRP72	SRP72	NSCLC	1.51285	0.000271291	Tissue	Label-free	Li-2014-Nature-Tumor #16	1	Signal recognition particle subunit SRP72 (SRP72) (Signal recognition particle 72 kDa protein)
P05455	P05455	SSB	SSB	NSCLC	1.32273	0.000743499	Tissue	Label-free	Li-2014-Nature-Tumor #16	1	Lupus La protein (La autoantigen) (La ribonucleoprotein) (Sjoegren syndrome type B antigen) (SS-B)
P43307	P43307	SSR1	SSR1	NSCLC	1.47377	0.0158524	Tissue	Label-free	Li-2014-Nature-Tumor #16	1	Translocon-associated protein subunit alpha (TRAP-alpha) (Signal sequence receptor subunit alpha) (SSR-alpha)
P51571	P51571	SSR4	SSR4	NSCLC	1.29578	0.000394211	Tissue	Label-free	Li-2014-Nature-Tumor #16	1	Translocon-associated protein subunit delta (TRAP-delta) (Signal sequence receptor subunit delta) (SSR-delta)
Q08945	Q08945	SSRP1	SSRP1	NSCLC	2.55727	6.34e-05	Tissue	Label-free	Li-2014-Nature-Tumor #16	1	FACT complex subunit SSRP1 (Chromatin-specific transcription elongation factor 80 kDa subunit) (Facilitates chromatin transcription complex 80 kDa subunit) (FACT 80 kDa subunit) (FACTp80) (Facilitates chromatin transcription complex subunit SSRP1) (Recombination signal sequence recognition protein 1) (Structure-specific recognition protein 1) (hSSRP1) (T160)
P42224	P42224	STAT1	STAT1	NSCLC	2.3051	0.000314642	Tissue	Label-free	Li-2014-Nature-Tumor #16	1	Signal transducer and activator of transcription 1-alpha/beta (Transcription factor ISGF-3 components p91/p84)
P52630	P52630	STAT2	STAT2	NSCLC	3.02884	0.000208067	Tissue	Label-free	Li-2014-Nature-Tumor #16	1	Signal transducer and activator of transcription 2 (p113)
O95793	O95793	STAU1	STAU1	NSCLC	3.06767	1.17e-05	Tissue	Label-free	Li-2014-Nature-Tumor #16	1	Double-stranded RNA-binding protein Staufen homolog 1
O43815	O43815	STRN	STRN	NSCLC	2.33678	0.000698471	Tissue	Label-free	Li-2014-Nature-Tumor #16	1	Striatin
P50225	P50225	SULT1A1	SULT1A1	NSCLC	-2.92628	3.46e-05	Tissue	Label-free	Li-2014-Nature-Tumor #16	1	Sulfotransferase 1A1 (ST1A1) (EC 2.8.2.1) (Aryl sulfotransferase 1) (HAST1/HAST2) (Phenol sulfotransferase 1) (Phenol-sulfating phenol sulfotransferase 1) (P-PST 1) (ST1A3) (Thermostable phenol sulfotransferase) (Ts-PST)
P50224	P50224	SULT1A3	SULT1A3	NSCLC	-1.7186	0.0269727	Tissue	Label-free	Li-2014-Nature-Tumor #16	1	NA
O00267	O00267	SUPT5H	SUPT5H	NSCLC	2.10741	0.00125577	Tissue	Label-free	Li-2014-Nature-Tumor #16	1	Transcription elongation factor SPT5 (hSPT5) (DRB sensitivity-inducing factor 160 kDa subunit) (DSIF p160) (DRB sensitivity-inducing factor large subunit) (DSIF large subunit) (Tat-cotransactivator 1 protein) (Tat-CT1 protein)
O95425	O95425	SVIL	SVIL	NSCLC	2.70055	0.00251671	Tissue	Label-free	Li-2014-Nature-Tumor #16	1	Supervillin (Archvillin) (p205/p250)
P26639	P26639	TARS	TARS	NSCLC	2.54086	0.000271097	Tissue	Label-free	Li-2014-Nature-Tumor #16	1	Threonine--tRNA ligase, cytoplasmic (EC 6.1.1.3) (Threonyl-tRNA synthetase) (ThrRS)
Q9BTW9	Q9BTW9	TBCD	TBCD	NSCLC	1.73855	0.000649734	Tissue	Label-free	Li-2014-Nature-Tumor #16	1	Tubulin-specific chaperone D (Beta-tubulin cofactor D) (tfcD) (SSD-1) (Tubulin-folding cofactor D)
Q15813	Q15813	TBCE	TBCE	NSCLC	1.08453	0.0409569	Tissue	Label-free	Li-2014-Nature-Tumor #16	1	Tubulin-specific chaperone E (Tubulin-folding cofactor E)
P23193	P23193	TCEA1	TCEA1	NSCLC	1.13256	0.00309133	Tissue	Label-free	Li-2014-Nature-Tumor #16	1	Transcription elongation factor A protein 1 (Transcription elongation factor S-II protein 1) (Transcription elongation factor TFIIS.o)
Q15369	Q15369	TCEB1	TCEB1	NSCLC	1.18705	0.000744275	Tissue	Label-free	Li-2014-Nature-Tumor #16	1	Transcription elongation factor B polypeptide 1 (Elongin 15 kDa subunit) (Elongin-C) (EloC) (RNA polymerase II transcription factor SIII subunit C) (SIII p15)
Q15370	Q15370	TCEB2	TCEB2	NSCLC	1.82021	0.000692418	Tissue	Label-free	Li-2014-Nature-Tumor #16	1	Transcription elongation factor B polypeptide 2 (Elongin 18 kDa subunit) (Elongin-B) (EloB) (RNA polymerase II transcription factor SIII subunit B) (SIII p18)
Q13428	Q13428	TCOF1	TCOF1	NSCLC	1.55111	0.00104362	Tissue	Label-free	Li-2014-Nature-Tumor #16	1	Treacle protein (Treacher Collins syndrome protein)
P17987	P17987	TCP1	TCP1	NSCLC	1.06413	0.00136635	Tissue	Label-free	Li-2014-Nature-Tumor #16	1	T-complex protein 1 subunit alpha (TCP-1-alpha) (CCT-alpha)
P32119	P32119	PRDX2	PRDX2	NSCLC	-2.03769	0.000587485	Tissue	Label-free	Li-2014-Nature-Tumor #16	1	Peroxiredoxin-2 (EC 1.11.1.15) (Natural killer cell-enhancing factor B) (NKEF-B) (PRP) (Thiol-specific antioxidant protein) (TSA) (Thioredoxin peroxidase 1) (Thioredoxin-dependent peroxide reductase 1)
P02787	P02787	TF	TF	NSCLC	-1.44099	0.00260809	Tissue	Label-free	Li-2014-Nature-Tumor #16	1	Serotransferrin (Transferrin) (Beta-1 metal-binding globulin) (Siderophilin)
Q12800	Q12800	TFCP2	TFCP2	NSCLC	1.15077	0.00121844	Tissue	Label-free	Li-2014-Nature-Tumor #16	1	Alpha-globin transcription factor CP2 (SAA3 enhancer factor) (Transcription factor LSF)
O43294	O43294	TGFB1I1	TGFB1I1	NSCLC	-2.3918	0.00100542	Tissue	Label-free	Li-2014-Nature-Tumor #16	1	Transforming growth factor beta-1-induced transcript 1 protein (Androgen receptor coactivator 55 kDa protein) (Androgen receptor-associated protein of 55 kDa) (Hydrogen peroxide-inducible clone 5 protein) (Hic-5)
Q15582	Q15582	TGFBI	TGFBI	NSCLC	1.61008	0.0198176	Tissue	Label-free	Li-2014-Nature-Tumor #16	1	Transforming growth factor-beta-induced protein ig-h3 (Beta ig-h3) (Kerato-epithelin) (RGD-containing collagen-associated protein) (RGD-CAP)
P21980	P21980	TGM2	TGM2	NSCLC	-1.52704	0.0231651	Tissue	Label-free	Li-2014-Nature-Tumor #16	1	Protein-glutamine gamma-glutamyltransferase 2 (EC 2.3.2.13) (Tissue transglutaminase) (Transglutaminase C) (TG(C)) (TGC) (TGase C) (Transglutaminase H) (TGase H) (Transglutaminase-2) (TGase-2)
P07204	P07204	THBD	THBD	NSCLC	-3.08159	0.000821106	Tissue	Label-free	Li-2014-Nature-Tumor #16	1	Thrombomodulin (TM) (Fetomodulin) (CD antigen CD141)
P07996	P07996	THBS1	THBS1	NSCLC	2.36741	0.000299519	Tissue	Label-free	Li-2014-Nature-Tumor #16	1	Thrombospondin-1
P35442	P35442	THBS2	THBS2	NSCLC	4.41164	4.25e-05	Tissue	Label-free	Li-2014-Nature-Tumor #16	1	Thrombospondin-2
P52888	P52888	THOP1	THOP1	NSCLC	2.03918	0.000682641	Tissue	Label-free	Li-2014-Nature-Tumor #16	1	Thimet oligopeptidase (EC 3.4.24.15) (Endopeptidase 24.15) (MP78)
P04216	P04216	THY1	THY1	NSCLC	1.59957	0.00758142	Tissue	Label-free	Li-2014-Nature-Tumor #16	1	Thy-1 membrane glycoprotein (CDw90) (Thy-1 antigen) (CD antigen CD90)
P31483	P31483	TIA1	TIA1	NSCLC	1.01895	0.00410647	Tissue	Label-free	Li-2014-Nature-Tumor #16	1	Nucleolysin TIA-1 isoform p40 (RNA-binding protein TIA-1) (T-cell-restricted intracellular antigen-1) (TIA-1) (p40-TIA-1)
P01033	P01033	TIMP1	TIMP1	NSCLC	2.80531	0.00120945	Tissue	Label-free	Li-2014-Nature-Tumor #16	1	Metalloproteinase inhibitor 1 (Erythroid-potentiating activity) (EPA) (Fibroblast collagenase inhibitor) (Collagenase inhibitor) (Tissue inhibitor of metalloproteinases 1) (TIMP-1)
[truncated: 2,907 more rows]
